# Supplementary material for: Evaluating the Credibility and Reliability of Online Information on Cannabidiol (CBD) for Epilepsy Treatment in Poland
Source: Healthcare (Basel). 2024 Apr 14;12(8):830. doi: 10.3390/healthcare12080830 (PMC11050258; doi:10.3390/healthcare12080830)
Supplement: Supplementary file 1 [file healthcare-12-00830-s001.zip]

Archive with 1 entries (1 files):
- Database - Excel spreadsheet.xlsx
