# Supplementary material for: Evaluating the Credibility and Reliability of Online Information on Cannabidiol (CBD) for Epilepsy Treatment in Poland
Source: Healthcare (Basel). 2024 Apr 14;12(8):830. doi: 10.3390/healthcare12080830 (PMC11050258; doi:10.3390/healthcare12080830)
Supplement: Supplementary file 1 [file healthcare-12-00830-s001.zip › Database - Excel spreadsheet.xlsx]

## Sheet: Publikacje
Data	Źródło	Typ	Nazwa serwisu	Zasięg	AVE [PLN]	Tytuł	Autor	Wydźwięk	Płeć	Ocena	Polubienia	FB reakcje SUPER	FB reakcje HAHA	FB reakcje WOW	FB reakcje PRZYKRO MI	FB reakcje WRR	Odlubienia	Udostępnienia	Wyświetlenia	Obserwujący	Liczba komentarzy	Treść	Link	Hiperłącze	ID grupy	ID	Zdjęcie
2021-11-27 21:31:20	Mikroblogi	Wypowiedź	Twitter	154	7		Thierry_Smialek	Neutralny	Nieokreślona		2						0	0	0	489	0	@Daily__Soup Nasz syn a jej brat wraz z szczepionką na blonnicę tężec kszyusiec nabył padaczkę z którą walczymy juz 5 lat a to byla bezpieczna szczepionka 30 lat na rynku. Nie to gówno ktore chcą wszystkim wcisnąć. Myśleliśmy że kto jak kto ale ona to rozumie.	https://twitter.com/Thierry_Smialek/status/1464693345318588425	Twitter		sm_016430ea06c5b737039174082a618f67
2021-11-27 20:16:15	Mikroblogi	Wypowiedź	Twitter	1859	92		Maximus13305555	Neutralny	Nieokreślona		38						0	7	0	5885	0	I to mówi ktoś, kto na pytanie redaktora, jak Tusk będąc premierem zadziałałby ws.pandemii w Polsce, odpowiada: nie należy obarczać tym opozycji. To mówi ktoś, kto na widok red. @MiloszKleczek dostaję padaczki nerwowej i boi się odpowiedzieć na proste pytania i ucieka. https://t.co/VyxnJb7vHw	https://twitter.com/Maximus13305555/status/1464674447365914624	Twitter		sm_4777a913882d095a8b84a0de31b12269	http://pbs.twimg.com/media/FFORpcnXEAQzEU1.jpg
2021-11-27 20:13:13	Portale	Artykuł	Radio Kielce	552	71	Pokazy bokserskie i taneczne, loteria i mecz. Wszystko dla potrzebujących	Charytatywny Turniej Futsalu	Neutralny	Nieokreślona		0						0	0	0	0	0	Duże emocje, walka do ostatniej sekundy meczu, a przy tym pokazy taneczne i bokserskie, kiermasz ciast, a także licytacje i loterie z atrakcyjnymi fantami - to tylko niektóre atrakcje II Charytatywnego Turnieju Futsalu organizowanego w hali sportowej w Busku-Zdroju. Cały dochód z imprezy zostanie przeznaczony na leczenie dwóch chłopców - Dawida Szpaka i Aleksandra Majchra. Współorganizatorką, a j…	https://www.radio.kielce.pl/wiadomosci/pokazy-bokserskie-i-taneczne-loteria-i-mecz-wszystko-dla,140184	Radio Kielce	4690090056955816067	art_c9d204984e64f68f44eb73aab60bde4e	https://www.radio.kielce.pl/themes/upload/s7/2021/11/img-20211127-172348-200242.jpg
2021-11-27 20:01:12	Społeczności	Komentarz	Facebook	0	0		Facebook guests	Neutralny	Nieokreślona		0	0	0	0	0	0				0		Kochani 2 dzieci pochowałem ??które są już Aniołkami w niebie??tak naprawdę to nikt nie wie co ja przechodzę i przechodziłem ??kto stracił dzieci ten Wie jaki to ból i nigdy nie przestanie boleć ??Wiki Moja Jedyna Córeczka która została na tym świecie, Moja Miłość dla Niej zrobię Wszystko jak każdy tata i mama dla swojego dziecka nawet to, że się poniżam i proszę o Pomoc dla Niej na prywatną reha…	https://www.facebook.com/63563473556_10159289392603557	Facebook		sm_801444c6676ac3a14cb8f57d414e65fc
2021-11-27 17:49:34	Mikroblogi	Wypowiedź	Twitter	182	9		fronkiewonkie__	Neutralny	Nieokreślona		0						0	0	0	578	0	kurwa moj brat dostal padaczki a ja się jebnelam w tyl głowy o rog teraz dwóch pierwszych poszkodowanych	https://twitter.com/fronkiewonkie__/status/1464637535838257161	Twitter		sm_c44602eb93d7db53bcf03aa7fc285ce8
2021-11-27 16:13:23	Społeczności	Komentarz	Facebook	53	3		Facebook guests	Neutralny	Nieokreślona		0	1	0	0	0	0				0		‼️U pięcioletniej Antosi zdiagnozowano autyzm atypowy i padaczkę. Ma także więcej problemów zdrowotnych – ze strony układu pokarmowego i trawiennego – odpowiada za nie zespół złego wchłaniania oraz refluks żołądkowo-jelitowy. Aby ustabilizować sytuację zdrowotną Antosi, potrzebujemy wykonać badanie genetyczne WES, które da nam więcej informacji o podłożu towarzyszących mojemu dziecku dolegliwości…	https://www.facebook.com/63563473556_10159289286938557	Facebook		sm_5af8dc91a69b4cb4ac2709131b31e2d9
2021-11-27 16:07:29	Portale	Artykuł	?	175516	20775	Poland in		Neutralny	Nieokreślona		0						0	0	0	0	0	Morsowanie staje się coraz popularniejsze. Według niektórych, takie zimowe kąpiele są świetną rozrywką, źródłem pozytywnej energii oraz elementem profilaktyki zdrowotnej. Oto, co warto wiedzieć o morsowaniu. Morsowanie to krótkotrwałe zanurzanie się w wodzie w okresie od jesieni do wiosny, kiedy temperatura powietrza spada poniżej 5°C. Do tego celu wykorzystywane są zbiorniki wodne – jeziora, rze…	https://lodz.tvp.pl/57154710/morsowanie-lodz	lodz.tvp.pl	-4705177710108858771	art_477cc25171f8d53d26fb23d930f6b20d	https://s8.tvp.pl/images2/8/5/e/uid_85e7be960252d1d034df9ccdf2fb1d701638022172553_width_900_play_0_pos_0_gs_0_height_506.jpg
2021-11-27 15:57:15	Społeczności	Wypowiedź	Facebook	0	0		DlaZdrowia.pl - Źródło informacji dla biznesu	Neutralny	Nieokreślona		0	0	0	0	0	0		0		1610	0	Konopie siewne (Cannabis sativa L.) to rośliny, których medyczne zastosowania mają długą historię, sięgającą czasów starożytnego Egiptu. W ciągu ostatnich dziesięcioleci zyskały one na znaczeniu, dzięki odkryciu ich uśmierzającego działania u pacjentów cierpiących na padaczkę lekooporną. Dalsze badania wykazały, że związki pochodzące z konopi mogą stać się substancjami wspomagającymi w takich dol…	https://www.facebook.com/217308194973475_4477394678964784	Facebook		sm_012571f895b4ca5dcfd8908cb1de304b
2021-11-27 15:38:51	Portale	Artykuł	?	10	1	Drętwienie rąk i nóg - dolegliwość, która sprzyja panice. Jest się czego bać?		Neutralny	Nieokreślona		0						0	0	0	0	0	Częste drętwienie rąk może oznaczać poważne problemy ze zdrowiem To nic dziwnego, że czasem zdrętwieje ręka, zwłaszcza gdy zbyt dużo czasu spędzasz przy komputerze lub smartfonie. Czasem jednak to ważny sygnał o stanie zdrowia. Drętwienie rąk i nóg to objaw, który u wielu z nas budzi szczególnie silny niepokój. Jest jednym z częściej wyszukiwanych haseł w naszym serwisie. Nic dziwnego: zdarza się…	https://vnexplorer.net/dretwienie-rak-i-nog-dolegliwosc-ktora-sprzyja-panice-jest-sie-czego-bac-eu20213010838.html	vnexplorer.net	-7921916837968358062	art_f8154ba02197e620d113d6ca13ac03eb	https://img-s-msn-com.akamaized.net/tenant/amp/entityid/AAO93wD.jpeg
2021-11-27 15:34:32	Portale	Artykuł	Msn Polska	200000	22000	Drętwienie rąk i nóg - dolegliwość, która sprzyja panice. Jest się czego bać?	Eliza Dolecka	Neutralny	Nieokreślona		0						0	0	0	0	0	Drętwienie rąk i nóg to objaw, który u wielu z nas budzi szczególnie silny niepokój. Jest jednym z częściej wyszukiwanych haseł w naszym serwisie. Nic dziwnego: zdarza się często, a może sygnalizować poważne problemy ze zdrowiem, w tym zawał, udar, guzy mózgu. Rzecz jednak w tym, że nie musi. Często przyczyna jest banalna i łatwa do usunięcia. Wiadomo, że strach to kiepski doradca, ale zlekceważe…	https://www.msn.com/pl-pl/zdrowie/nasze-zdrowie/dr%c4%99twienie-r%c4%85k-i-n%c3%b3g-dolegliwo%c5%9b%c4%87-kt%c3%b3ra-sprzyja-panice-jest-si%c4%99-czego-ba%c4%87/ar-AAO8WS8	Msn Polska	-3127589539123069888	art_b3e3ae70b8308102af367e196040c5ae	https://img-s-msn-com.akamaized.net/tenant/amp/entityid/AAO93wD.img?h=315&w=600&m=6&q=60&o=t&l=f&f=jpg
2021-11-27 14:48:30	Mikroblogi	Wypowiedź	Twitter	153	7		Thierry_Smialek	Neutralny	Nieokreślona		3						0	1	0	486	0	@andy_wilinski @Odin10282752 Niestety tylko ja w rodzinie mam tą pasje której ani żona ani córki nie podzielają. Z kolei syn z uwagi na padaczka na zwykłym rowerze jeździć nie może więc rozglądam się dla niego za czymś takim https://t.co/qiMnmGld4l	https://twitter.com/Thierry_Smialek/status/1464591966029631489	Twitter		sm_5713ec6da7973482eb973e9f19970f72	http://pbs.twimg.com/media/FFNGoXDWYAABoBd.jpg
2021-11-27 14:40:09	Społeczności	Komentarz	Facebook	53	3		Facebook guests	Neutralny	Nieokreślona		0	1	0	0	0	0				0		‼️U pięcioletniej Antosi zdiagnozowano autyzm atypowy i padaczkę. Ma także więcej problemów zdrowotnych – ze strony układu pokarmowego i trawiennego – odpowiada za nie zespół złego wchłaniania oraz refluks żołądkowo-jelitowy. Aby ustabilizować sytuację zdrowotną Antosi, potrzebujemy wykonać badanie genetyczne WES, które da nam więcej informacji o podłożu towarzyszących mojemu dziecku dolegliwości…	https://www.facebook.com/63563473556_10159289267718557	Facebook		sm_c90f2ac2286eeae58036eee304409aa4
2021-11-27 14:21:03	Filmy	Komentarz	YouTube	0	0		Luka G	Neutralny	Nieokreślona		0						0	0	0	0	0	Powinno być ostrzeżenie dla epileptyków.	http://youtube.com/watch?v=rOnygazD4x4&lc=UgxvZ_N2pk24j-D2IRF4AaABAg	YouTube		sm_58a9354aeda3f8c9d1d2128533b5e77f
2021-11-27 14:08:55	Społeczności	Komentarz	Facebook	106	7		Facebook guests	Neutralny	Nieokreślona		0	0	0	0	0	0				0		gerai kad ne epilepcini ??	https://www.facebook.com/505300816324891_1782267715294855	Facebook		sm_6ca5671a81914cae6058c86c9c219534
2021-11-27 13:50:27	Portale	Artykuł	Głos pomorza	10815	1405	Pracownicy Aresztu Śledczego w Słupsku i Ustce oddali krew. Jednak potrzeby wciąż są ogromne!	Magdalena Olechnowicz	Neutralny	Nieokreślona		0						0	0	0	0	0	Funkcjonariusze Aresztu Śledczego w Słupsku oraz Oddziału Zewnętrznego w Ustce licznie odwiedzili zaparkowany pod aresztem krwiobus. 35 funkcjonariuszy oraz pracowników cywilnych oddało łącznie prawie 16 litrów krwi. Przekazali ją małym pacjentom z Uniwersyteckiego Centrum Klinicznego w Gdańsku z Oddziału Hematologii i Onkologii. W ramach akcji krwiodawstwa "Nasza krew - nasza ojczyzna" funkcjona…	https://gp24.pl/pracownicy-aresztu-sledczego-w-slupsku-i-ustce-oddali-krew-jednak-potrzeby-wciaz-sa-ogromne/ar/c1-15922203	Głos pomorza	6689742285409694345	art_9d4feefae6199b97eb6f6b337f1dfaa7	https://d-art.ppstatic.pl/kadry/k/r/1/be/90/61a09aaa6063a_o_original.jpg
2021-11-27 13:25:03	Filmy	Komentarz	YouTube	0	0		Monia S	Neutralny	Kobieta		0						0	0	0	0	0	Super odcinek i teledysk z Letnim. Dajcie tylko informację,że ludzie cierpiący na epilepsję nie powinni tego teledysku oglądać,lub robią to na własne ryzyko.	http://youtube.com/watch?v=wY1-qf86ToI&lc=UgwXow1zg8q1g-eeZ2t4AaABAg	YouTube		sm_3996f4000b2d1e5853f5dbf6f329c6e6
2021-11-27 13:17:03	Społeczności	Komentarz	Facebook	0	0		Facebook guests	Neutralny	Nieokreślona		0	0	0	0	0	0				0		Kochani 2 dzieci pochowałem ??które są już Aniołkami w niebie??tak naprawdę to nikt nie wie co ja przechodzę i przechodziłem ??kto stracił dzieci ten Wie jaki to ból i nigdy nie przestanie boleć ??Wiki Moja Jedyna Córeczka która została na tym świecie, Moja Miłość dla Niej zrobię Wszystko jak każdy tata i mama dla swojego dziecka nawet to, że się poniżam i proszę o Pomoc dla Niej na prywatną reha…	https://www.facebook.com/63563473556_10159287208888557	Facebook		sm_d3a355e00e54cd73b6730ff78ebbe479
2021-11-27 13:16:23	Portale	Artykuł	Strzelceopolskie - Nasze miasto	491	63	Spanie z psem w łóżku to dobry pomysł? Znamy powody, dla których nie warto wyrzucać psa z łóżka. Plusy i minusy spania z pupilem	Marta Siesicka-Osiak	Neutralny	Nieokreślona											0		Spanie z psem w jednym łóżku może przynieść właścicielowi wiele korzyści. Są jednak sytuacje, w których powinniśmy unikać pozwalania psu na wchodzenie do naszego łóżka. Naukowcy coraz częściej badają wpływ kontaktu ze zwierzętami na nasze zdrowie. Wśród korzyści płynących ze spania z czworonogami wymieniają najczęściej pozytywne zmiany w psychice. Kontakt z psami koi nasze nerwy i poprawia samopo…	https://strzelceopolskie.naszemiasto.pl/spanie-z-psem-w-lozku-to-dobry-pomysl-znamy-powody-dla/ar/c14-8559597	Strzelceopolskie - Nasze miasto		art_b67f6a3477b2d4abd881d7725353d1df	https://d-art.ppstatic.pl/kadry/k/r/1d/5d/61a2211a49978_o_large.jpg
2021-11-27 13:16:23	Portale	Artykuł	Kazimierzawielka - Nasze miasto	491	63	Spanie z psem w łóżku to dobry pomysł? Znamy powody, dla których nie warto wyrzucać psa z łóżka. Plusy i minusy spania z pupilem	Marta Siesicka-Osiak	Neutralny	Nieokreślona											0		Spanie z psem w jednym łóżku może przynieść właścicielowi wiele korzyści. Są jednak sytuacje, w których powinniśmy unikać pozwalania psu na wchodzenie do naszego łóżka. Naukowcy coraz częściej badają wpływ kontaktu ze zwierzętami na nasze zdrowie. Wśród korzyści płynących ze spania z czworonogami wymieniają najczęściej pozytywne zmiany w psychice. Kontakt z psami koi nasze nerwy i poprawia samopo…	https://kazimierzawielka.naszemiasto.pl/spanie-z-psem-w-lozku-to-dobry-pomysl-znamy-powody-dla/ar/c14-8559597	Kazimierzawielka - Nasze miasto		art_bdddb862116d1ade8e5257b1fd94a1f5	https://d-art.ppstatic.pl/kadry/k/r/1d/5d/61a2211a49978_o_large.jpg
2021-11-27 13:16:23	Portale	Artykuł	Aleksandrowlodzki - Nasze miasto	491	63	Spanie z psem w łóżku to dobry pomysł? Znamy powody, dla których nie warto wyrzucać psa z łóżka. Plusy i minusy spania z pupilem	Marta Siesicka-Osiak	Neutralny	Nieokreślona											0		Spanie z psem w jednym łóżku może przynieść właścicielowi wiele korzyści. Są jednak sytuacje, w których powinniśmy unikać pozwalania psu na wchodzenie do naszego łóżka. Naukowcy coraz częściej badają wpływ kontaktu ze zwierzętami na nasze zdrowie. Wśród korzyści płynących ze spania z czworonogami wymieniają najczęściej pozytywne zmiany w psychice. Kontakt z psami koi nasze nerwy i poprawia samopo…	https://aleksandrowlodzki.naszemiasto.pl/spanie-z-psem-w-lozku-to-dobry-pomysl-znamy-powody-dla/ar/c14-8559597	Aleksandrowlodzki - Nasze miasto		art_a20f872af280998799aa4b41d0057de4	https://d-art.ppstatic.pl/kadry/k/r/1d/5d/61a2211a49978_o_large.jpg
2021-11-27 13:16:23	Portale	Artykuł	Konstantynowlodzki - Nasze miasto	491	63	Spanie z psem w łóżku to dobry pomysł? Znamy powody, dla których nie warto wyrzucać psa z łóżka. Plusy i minusy spania z pupilem	Marta Siesicka-Osiak	Neutralny	Nieokreślona											0		Spanie z psem w jednym łóżku może przynieść właścicielowi wiele korzyści. Są jednak sytuacje, w których powinniśmy unikać pozwalania psu na wchodzenie do naszego łóżka. Naukowcy coraz częściej badają wpływ kontaktu ze zwierzętami na nasze zdrowie. Wśród korzyści płynących ze spania z czworonogami wymieniają najczęściej pozytywne zmiany w psychice. Kontakt z psami koi nasze nerwy i poprawia samopo…	https://konstantynowlodzki.naszemiasto.pl/spanie-z-psem-w-lozku-to-dobry-pomysl-znamy-powody-dla/ar/c14-8559597	Konstantynowlodzki - Nasze miasto		art_d515c255b421a2d64e4d4c622b3f4bee	https://d-art.ppstatic.pl/kadry/k/r/1d/5d/61a2211a49978_o_large.jpg
2021-11-27 12:46:11	Mikroblogi	Wypowiedź	Twitter	4	0		ZarzadcaTrzody	Neutralny	Nieokreślona		0						0	0	0	14	0	@szczepienie @soundamator75 @edyta77 Neuropatie obwodowe, napady padaczkowe, skłonność do patologicznego hazardu, zaburzenia snu, psychozy paranoidalne, zatrzymanie moczu, śmiertelny częstoskurcz komorowy, wydłużenie QT - Dz. niepożądane amantadyny. A szczepionki? Zapalenie m. sercowego raz na kilkaset tysięcy? https://t.co/SCaIpaE3G3	https://twitter.com/ZarzadcaTrzody/status/1464561184162697220	Twitter		sm_44df21954b75d72106472d1fbbcf32db	http://pbs.twimg.com/media/FFMqooGWYAIH0et.jpg
2021-11-27 12:40:36	Fora	Komentarz	Reddit	2647	132		jkiller53	Nieokreślony	Nieokreślona		2						0			0		Żaden. Jeden jeździ na wózku, a drugi ma padaczkę.	https://www.reddit.com/r/Polska/comments/r2r6ni/nie_jest_dobrze_co_prawda_nie_jest_też_źle_można/hm9jn95/	Reddit		sm_837df41302fdb97f69e07d1bacec6054
2021-11-27 12:38:58	Portale	Artykuł	Wolne Media.pl	5349	695	Polska po Tomku Beksińskim	Antonina Steffen	Neutralny	Nieokreślona		0						0	0	0	0	0	Liczba wyświetleń: 1 Wczoraj, gdyby nie tragiczne samobójstwo, skończyłby 63 lata Tomasz Beksiński. I myślę – być może jego biografowie się ze mną zgodzą – że była to autodestrukcja nieunikniona. W wigilię 1999 roku Polska straciła wybitnego radiowca, tłumacza. Dziennikarza. Tomek zastępstwa nie znajdzie, bo Polska po śmierci oryginału jest mało sprzyjająca dla pojawienia się nowego Tomka. Jeśli …	https://wolnemedia.net/polska-po-tomku-beksinskim/	Wolne Media.pl	3292996047067193153	art_46a8d5eb08f1207bda0a88042a49d87e	https://wolnemedia.net/wp-content/plugins/jupi-tupi-pl-remove-related-videos-in-iframe-youtube/fullscreen.png
2021-11-27 12:36:11	Filmy	Komentarz	YouTube	0	0		Kacper	Neutralny	Mężczyzna		0						0	0	0	0	0	Drogi Mietku - jak robisz stroboskop to ostrzegaj wcześniej. a najlepiej nie rób. cierpią od tego osoby z epilepsją	http://youtube.com/watch?v=rOnygazD4x4&lc=Ugy8fn-tCWL4SlZTgAl4AaABAg	YouTube		sm_34d0c5950f7ebb69719bd86722b86811
2021-11-27 12:11:18	Mikroblogi	Wypowiedź	Twitter	542	27		KarolKrasz	Neutralny	Nieokreślona		3						0	0	0	1718	0	@Funfel06 @haribo763 Wiem, ilekroć myślałem o piwie tak zachwalanym (głód) i wtedy patrzę na swoje stopy i mówię - wypadek od napadu padaczkowego za kierką, padaczka następstwem picia. Abstynencji miałem 6 lat, padaczka została - muszę brać leki ??	https://twitter.com/KarolKrasz/status/1464552408604987397	Twitter		sm_869519e9cc3c620d2146f8441eaf1718
2021-11-27 11:44:35	Portale	Artykuł	Onet.pl	200000	22000	"Już go nie ma, dołączył do tego głupiego klubu". 27 lat i koniec. Legendy, które odeszły za wcześnie	Karolina Małas	Neutralny	Nieokreślona		0						0	0	0	0	0	"Klub 27" to lista gwiazd popkultury, które zmarły nieoczekiwanie, często tragicznie, w wieku 27 lat. Do najbardziej znanych artystów na tej liście należą: Jimi Hendrix, Janis Joplin, Jim Morrison i Kurt Cobain. Nazwisk jest jednak znacznie więcej. Chociaż kilkudziesięciu artystów w XX wieku (a nawet wcześniej) zmarło, mając 27 lat, to po raz pierwszy głośno zrobiło się o nim w 1994 r. gdy zmarł …	https://kultura.onet.pl/wywiady-i-artykuly/klub-27-narkotyki-wypadki-morderstwa-legendy-ktore-odeszly-za-wczesnie/0rpsrjj	Onet.pl	-8784322393871539030	art_2f65f95a0a4b00ad45f158f98e3d64f2	https://ocdn.eu/pulscms-transforms/1/hHVk9kpTURBXy9mYjk2MDE1MzdkZmZkNWFjODYzNmQ3YTFjZTcwZGQwZC5qcGeTlQMAAM0DFM0Bu5MJpjljMzY5NQaTBc0EsM0CdoGhMAE/klub-27.jpg
2021-11-27 11:01:45	Społeczności	Komentarz	Facebook	53	3		Facebook guests	Neutralny	Nieokreślona		0	1	0	0	0	0				0		‼️U pięcioletniej Antosi zdiagnozowano autyzm atypowy i padaczkę. Ma także więcej problemów zdrowotnych – ze strony układu pokarmowego i trawiennego – odpowiada za nie zespół złego wchłaniania oraz refluks żołądkowo-jelitowy. Aby ustabilizować sytuację zdrowotną Antosi, potrzebujemy wykonać badanie genetyczne WES, które da nam więcej informacji o podłożu towarzyszących mojemu dziecku dolegliwości…	https://www.facebook.com/63563473556_10159289026233557	Facebook		sm_6d45d854505784c4370a399bd4661c84
2021-11-27 10:58:33	Społeczności	Komentarz	Facebook	53	3		Facebook guests	Neutralny	Nieokreślona		0	1	0	0	0	0				0		‼️U pięcioletniej Antosi zdiagnozowano autyzm atypowy i padaczkę. Ma także więcej problemów zdrowotnych – ze strony układu pokarmowego i trawiennego – odpowiada za nie zespół złego wchłaniania oraz refluks żołądkowo-jelitowy. Aby ustabilizować sytuację zdrowotną Antosi, potrzebujemy wykonać badanie genetyczne WES, które da nam więcej informacji o podłożu towarzyszących mojemu dziecku dolegliwości…	https://www.facebook.com/63563473556_10159289028643557	Facebook		sm_53c176bae84f34555234cb84de817b25
2021-11-27 10:52:16	Portale	Artykuł	publixo.com	21	2	Przejdź do komentarzy Bo nasza miłość (piosenka)	Tina Landryna	Neutralny	Nieokreślona		0						0	0	0	0	0	Autor TinaLandryna Gatunek poezja Forma wiersz / poemat Data dodania 2021-11-27 Poprawność językowa - brak ocen - Poziom literacki - brak ocen - Wyświetleń 1 Będę się kochać z Tobą Kochać epileptycznie Będę twoim zarazkiem W głowie psychicznym Bo nasza miłość Bo nasza miłość Jest urojeniem Głowy zaćmieniem Będę się z Tobą kochać I kopulować Będę różowe kwiaty przynosić Choć nie poprosisz	https://www.publixo.com/text/0/t/40581/title/Bo_nasza_milosc_(piosenka)	publixo.com	-1796966358650531282	art_4e174ff040814e12a53d65970a3a7041
2021-11-27 10:15:00	Społeczności	Wypowiedź	Facebook	0	0		Elbląska Biblioteka Cyfrowa	Neutralny	Nieokreślona		0	0	0	0	0	0		0		1040	0	Die ersten 40 Jahre (vom 1. April 1855 bis 31. März 1895) der Westpreussischen Provinzial-Irren-Anstalt zu Schwetz Kronika czterdziestu pierwszych lat funkcjonowania zakładu dla psychicznie chorych w Świeciu autorstwa radcy sanitarnego Grunau’a (instytucje te zwano wówczas dosłownie “domami wariatów”). Zakład w Świeciu – pierwszą tego typu instytucję w Prusach Zachodnich powołano do życia w 1855.…	https://www.facebook.com/120505151332696_4431827836867051	Facebook		sm_f747840bb08972f6551a34a3559b7347
2021-11-27 09:33:21	Mikroblogi	Wypowiedź	Twitter	237	11		Magorza32417147	Neutralny	Nieokreślona		1						0	0	0	751	0	@jolaiza29 @RafalKlemens Ciekawe. Kiedy rok temu przechodziliśmy cała rodziną c19 (2+4) to żadnych objawów nie miała tylko moja niepełn. córka (autyzm, padaczka). Ona jednak była w dzieciństwie szczepiona i przechorowała ospę. C19 jakby ją ominął. Rozm.z mama dziecka z padaczką i doszła do tego samego.	https://twitter.com/Magorza32417147/status/1464512656862236672	Twitter		sm_ea438ad06eb94cc27ee682ece5a7367b
2021-11-27 09:23:59	Portale	Artykuł	?	10	1	Kolejne działania Grupy Medycznej Drawsko		Neutralny	Nieokreślona		0						0	0	0	0	0	Stowarzyszenie Żarek i uczniowie z klasy ratowniczej ZS Drawsko we współpracy z Burmistrzem Drawska Pomorskiego zorganizowali spotkanie edukacyjne na temat udzielania pierwszej pomocy przedmedycznej dla dzieci i wychowawców ZPET Bobrowo. Koordynatorem spotkania była Pani Ewelina Szewczonek pracownik placówki. Podczas spotkania uczestnicy w sposób manualny uczyli się jak poprawnie wykonać RKO, uło…	https://www.lokalnyreporter.pl/2021/11/27/kolejne-dzialania-grupy-medycznej-drawsko/	www.lokalnyreporter.pl	8121926757197038474	art_0158af1d1844e2c048038d9ae89bd87f	https://www.lokalnyreporter.pl/wp-content/uploads/2021/11/IMG-20211125-WA0043.jpg
2021-11-27 08:37:48	Mikroblogi	Wypowiedź	Twitter	34	1		BasiaKurek3	Neutralny	Nieokreślona		0						0	1	0	108	0	RT @JozefczykAdam: @radeczek_f Ja dostałem prawie padaczki od adrenaliny jak to usłyszałem. Najzabawniejsze, że ten sam lekarz powiedział…	https://twitter.com/BasiaKurek3/status/1464498679381901317	Twitter		sm_89e2c5df2c259dbcbf251c4897dfc908
2021-11-27 08:14:59	Społeczności	Komentarz	Facebook	53	3		Facebook guests	Neutralny	Nieokreślona		0	1	0	0	0	0				0		‼️Potrzebna pilna pomoc. Zuzia choruje na zespół Smith Magenis. Jest to choroba, na którą nie ma leku. Każdy dzień przynosi wątpliwości, czy Zuzia będzie mogła oddychać spokojnie w nocy, czy ten dzień będzie bez kolejnego napadu padaczki. Przeciw temu działają leki, które są bardzo kosztowne. Prosimy o udostępnienie zbiórki lub wpłatę symbolicznej kwoty. Dla nas i Zuzi znaczy to bardzo wiele. Dzi…	https://www.facebook.com/63563473556_10159288646043557	Facebook		sm_84a0f8aedb8cc1482f8e61a3cb04e114
2021-11-27 08:08:55	Portale	Artykuł	Naszemiasto - Wydarzenia	159130	19956	Kolejki w Opolu do Neurologa na NFZ. Terminy na 27.11.2021		Neutralny	Nieokreślona		0						0	0	0	0	0	Chcesz dostać się na wizytę do Neurologa możliwie, jak najszybciej? Przedstawiamy listę placówek, gdzie terminy oczekiwania na wizytę do lekarza w Opolu są najkrótsze. Zwykle na termin do specjalisty trzeba długo czekać. Nie sprawdzamy jednak zwykle wszystkich możliwości. Zobacz naszą listę, dzięki której dostaniesz się do Neurologa w Opolu najszybciej. Kolejki na NFZ do Neurologa w Opolu - stan …	https://opole.naszemiasto.pl/kolejki-w-opolu-do-neurologa-na-nfz-terminy-na-27112021/ar/c14p1-20616897	Naszemiasto - Wydarzenia	900779672691106940	art_c170430282e3e4f8040bfcf63a02434d	https://d-art.ppstatic.pl/kadry/art-art/8b/01/20616897_690253929_original.jpg
2021-11-27 06:51:45	Społeczności	Komentarz	Facebook	53	3		Facebook guests	Neutralny	Nieokreślona		0	1	0	0	0	0				0		‼️Potrzebna pilna pomoc. Zuzia choruje na zespół Smith Magenis. Jest to choroba, na którą nie ma leku. Każdy dzień przynosi wątpliwości, czy Zuzia będzie mogła oddychać spokojnie w nocy, czy ten dzień będzie bez kolejnego napadu padaczki. Przeciw temu działają leki, które są bardzo kosztowne. Prosimy o udostępnienie zbiórki lub wpłatę symbolicznej kwoty. Dla nas i Zuzi znaczy to bardzo wiele. Dzi…	https://www.facebook.com/63563473556_10159287846538557	Facebook		sm_ca0695b0cd88dfbb5b04d5a8e1dbd229
2021-11-27 06:49:36	Mikroblogi	Wypowiedź	Twitter	60	3		BrajanKot	Neutralny	Nieokreślona		0						0	246	0	190	0	RT @MateuszGruzla: ❗❗Kajtuś przestał jeść, napady padaczki są coraz silniejsze, a ruch staje się niemożliwy. Choroba zabija mojego synka! Z…	https://twitter.com/BrajanKot/status/1464471446244278279	Twitter		sm_142a7eb7c33040c290dd1da78faeb8aa
2021-11-27 06:46:47	Społeczności	Komentarz	Facebook	53	3		Facebook guests	Neutralny	Nieokreślona		0	1	0	0	0	0				0		‼️Potrzebna pilna pomoc. Zuzia choruje na zespół Smith Magenis. Jest to choroba, na którą nie ma leku. Każdy dzień przynosi wątpliwości, czy Zuzia będzie mogła oddychać spokojnie w nocy, czy ten dzień będzie bez kolejnego napadu padaczki. Przeciw temu działają leki, które są bardzo kosztowne. Prosimy o udostępnienie zbiórki lub wpłatę symbolicznej kwoty. Dla nas i Zuzi znaczy to bardzo wiele. Dzi…	https://www.facebook.com/63563473556_10159288621338557	Facebook		sm_0f73f4aec38aed9c3dafefc83b6e1dd2
2021-11-27 06:35:21	Społeczności	Komentarz	Facebook	53	3		Facebook guests	Neutralny	Nieokreślona		0	1	0	0	0	0				0		‼️Potrzebna pilna pomoc. Zuzia choruje na zespół Smith Magenis. Jest to choroba, na którą nie ma leku. Każdy dzień przynosi wątpliwości, czy Zuzia będzie mogła oddychać spokojnie w nocy, czy ten dzień będzie bez kolejnego napadu padaczki. Przeciw temu działają leki, które są bardzo kosztowne. Prosimy o udostępnienie zbiórki lub wpłatę symbolicznej kwoty. Dla nas i Zuzi znaczy to bardzo wiele. Dzi…	https://www.facebook.com/63563473556_10159288018008557	Facebook		sm_e25ae56500a5294efd0a2b0e6b96d471
2021-11-27 01:47:24	Mikroblogi	Wypowiedź	Twitter	236	11		Magorza05279075	Neutralny	Nieokreślona		0						0	246	0	748	0	RT @MateuszGruzla: ❗❗Kajtuś przestał jeść, napady padaczki są coraz silniejsze, a ruch staje się niemożliwy. Choroba zabija mojego synka! Z…	https://twitter.com/Magorza05279075/status/1464395396063633411	Twitter		sm_afc442c0e8f6cd4174007ce6eea4efe6
2021-11-27 01:10:35	Mikroblogi	Wypowiedź	Twitter	1754	87		ela_pu	Neutralny	Nieokreślona		0						0	246	0	5551	0	RT @MateuszGruzla: ❗❗Kajtuś przestał jeść, napady padaczki są coraz silniejsze, a ruch staje się niemożliwy. Choroba zabija mojego synka! Z…	https://twitter.com/ela_pu/status/1464386132452560896	Twitter		sm_67bdda1ffac4b5d256abe8403e8f8be4
2021-11-27 01:02:18	Mikroblogi	Wypowiedź	Twitter	24	1		NiepijKamil	Neutralny	Nieokreślona		0						0	0	0	78	0	@MichaelPeanut1 Duża różnica. "Nic nie kupisz i nic nie sprzedasz". Za chwilę niezaszczepieni nie kupią jedzenia? Kolegą we Francji dostał ataku padaczki, karetka nie chciała go zabrać z ulicy bo nie miał szczepienia. Czyli według nich miał zdychać bo jest nieposłuszny.	https://twitter.com/NiepijKamil/status/1464384047812071424	Twitter		sm_40bbb3804a2a69c516b4f2089cf66a45
2021-11-27 00:15:19	Społeczności	Komentarz	Facebook	31	2		Facebook guests	Neutralny	Nieokreślona		1	0	0	0	0	0				0		Tai jeigu pats sau bosas, taj gal ir epilecinį pats pasidarys?????	https://www.facebook.com/505300816324891_1782267715294855	Facebook		sm_5481f8a3fd152d576ba49e11b38fd288	https://scontent-frx5-2.xx.fbcdn.net/v/t39.30808-6/s720x720/260344117_4380225052096724_6547684155441432134_n.jpg?_nc_cat=109&ccb=1-5&_nc_sid=1480c5&_nc_ohc=7Zp4a9U_-iYAX_dOOc2&_nc_ht=scontent-frx5-2.xx&edm=AOerShkEAAAA&oh=6ffb7ac26cf66ffcc6cb6b2982e0e142&oe=61A6AF75
2021-11-27 00:06:46	Mikroblogi	Wypowiedź	wykop.pl	79	3		jakos_to_bedzie_albo_i_nie	Neutralny	Nieokreślona		1									0	0	chłop padaczke ma po legalnych przedtreningówkach od adbunia #thewar	https://www.wykop.pl/wpis/62042387	wykop.pl		sm_3c130c09a37c5ae849148790e47488d6
2021-11-26 23:54:19	Filmy	Komentarz	YouTube	0	0		SAL	Neutralny	Nieokreślona		0						0	0	0	0	0	Czy te migające chmury nie zasługują na ostrzeżenie dla osób z epilepsją?	http://youtube.com/watch?v=62ttifdNX-Q&lc=UgyqtMDQ5hl1ib2uY1Z4AaABAg	YouTube		sm_7f3c99808fa0319ec14eafdd922a70ee
2021-11-26 22:52:26	Mikroblogi	Wypowiedź	Twitter	84	4		ma_mmalg	Neutralny	Nieokreślona		0						0	246	0	267	0	RT @MateuszGruzla: ❗❗Kajtuś przestał jeść, napady padaczki są coraz silniejsze, a ruch staje się niemożliwy. Choroba zabija mojego synka! Z…	https://twitter.com/ma_mmalg/status/1464351365807980547	Twitter		sm_6d9adddaaa0d489c099e6f8262dc232e
2021-11-26 22:36:57	Mikroblogi	Wypowiedź	Twitter	1032	51		PolitWerkstatt	Neutralny	Nieokreślona		0						0	246	0	3267	0	RT @MateuszGruzla: ❗❗Kajtuś przestał jeść, napady padaczki są coraz silniejsze, a ruch staje się niemożliwy. Choroba zabija mojego synka! Z…	https://twitter.com/PolitWerkstatt/status/1464347470306160655	Twitter		sm_c3ba09636ed6f72dc9b17a3141173dee
2021-11-26 22:27:33	Mikroblogi	Wypowiedź	Twitter	18	0		iwona228	Neutralny	Nieokreślona		1						0	0	0	58	0	@rraczkowska94 póki nie cierpi to wszystkie metody wydają się dobre, ale rak ma przerzuty- moja Lusia była leczona i skończyło się rakiem mózgu- padaczka, paraliż i zero kontaktu. Czasami trzeba podjąć bolesną decyzję bo nasz przyjaciel nie cierpiał. To trudne, bardzo trudne	https://twitter.com/iwona228/status/1464345104685146117	Twitter		sm_7cf2e070783ed400231508297a2a6ca8
2021-11-26 21:38:05	Portale	Artykuł	Portal STRAJK	1817	236	Polska po Tomku Beksińskim	Antonina Steffen	Neutralny	Nieokreślona		0						0	0	0	0	0	Dzisiaj, gdyby nie tragiczne samobójstwo, skończyłby 63 lata Tomasz Beksiński. I myślę – być może jego biografowie się ze mną zgodzą – że była to autodestrukcja nieunikniona. W wigilię 1999 roku Polska straciła wybitnego radiowca, tłumacza. Dziennikarza. Tomek zastępstwa nie znajdzie, bo Polska po śmierci oryginału jest mało sprzyjająca dla pojawienia się nowego Tomka. Jeśli młodszy Beksiński nie…	https://strajk.eu/polska-po-tomku-beksinskim/	Portal STRAJK	3396459243900214979	art_3a0da2e87b2e285e67bdd2c385d2aa45	https://strajk.eu/wp-content/uploads/2021/11/beksinskii.jpg
2021-11-26 21:24:17	Społeczności	Komentarz	Facebook	0	0		Facebook guests	Neutralny	Nieokreślona		0	0	0	0	0	0				0		Z czego 2 tys ludzi to odczyny poważne: udary mózgu , zapalenia mięśnia sercowego u młodzieży, porażenia pojedynczych nerwów obwodowych, porażenia czterokończynowe, zapalenie osierdzia, padaczka i wstrząs anafukajryczny.... Kto tym ludziom zwróci zdrowie? Wszystko z ogólnodostępnych danych z państwowych. A ilu ludzi pochowano 1-2 tyg po szczepionce nie kojarzrąc faktów?	https://www.facebook.com/63563473556_10159274646508557	Facebook		sm_23d3da5d507e3817ade0c0616f42180d
2021-11-26 21:19:04	Mikroblogi	Wypowiedź	wykop.pl	50	2		matecojewate	Neutralny	Mężczyzna		0									0	0	Chciałem powiedzieć, że dzisiaj w samym centrum Warszawy czekałem prawie 50 minut na karetkę do nieprzytomnej kobiety z ostrymi atakami padaczki. Nie wiem czy to jest normalne w tym gównokraju, ale nawet jeśli tak to ch. mnie to obchodzi bo tak być nie powinno. Super służba zdrowia, super kraj, super partia #polska #polityka #medycyna #bekazpisu #pis	https://www.wykop.pl/wpis/62038367	wykop.pl		sm_3161fa00a25cee0b0bbaaf73e65b1138	https://www.wykop.pl/cdn/c3201142/comment_16379579379VVQRMPQa87hBJGQ2oQbET.jpg
2021-11-26 20:09:10	Portale	Artykuł	Radio Kielce	552	71	„Z sercem dla Dawida i Olusia"- zagrają charytatywnie	Marta Gajda-Kruk, Bartłomiej Struzik	Neutralny	Nieokreślona		0						0	0	0	0	0	W sobotę (27 października) o godzinie 9 w hali sportowej w Busku-Zdroju rozpocznie się II Charytatywny Turniej Futsalu. Cały dochód z imprezy zostanie przeznaczony na leczenie dwóch chłopców - Dawida Szpaka i Aleksandra Majchra. W turnieju weźmie udział 8 amatorskich drużyn - informują członkowie Buskiego Stowarzyszenia Futsalu, organizatorzy wydarzenia. - W przerwach między meczami odbędą się po…	https://www.radio.kielce.pl/wiadomosci/z-sercem-dla-dawida-i-olusia-zagraja-charytatywnie,140135	Radio Kielce	-4588066845951889889	art_3b1f460f1cbce934edcc8f6b31f50ff3	https://www.radio.kielce.pl/themes/upload/s7/2017/11/20171125162624-img-5932-191553.jpg
2021-11-26 20:05:10	Mikroblogi	Wypowiedź	Twitter	22	1		SmoStanis	Neutralny	Nieokreślona		0						0	243	0	71	0	RT @MateuszGruzla: ❗❗Kajtuś przestał jeść, napady padaczki są coraz silniejsze, a ruch staje się niemożliwy. Choroba zabija mojego synka! Z…	https://twitter.com/SmoStanis/status/1464309271110328329	Twitter		sm_4d36f3b41aaee601be03dbc798ccade5
2021-11-26 20:00:04	Społeczności	Wypowiedź	Facebook	250956	17566		Pomagam.pl	Neutralny	Nieokreślona		1636	12	0	0	69	0		2076		104359	292	Marianka ma prawie 4 latka. Choć mówiono, że przeżyje kilka tygodni. Cierpi na rzadką wadę mózgu - bezzakrętowość, (Lissencephaly) i bardzo ciężką formę padaczki lekoopornej. Jest odżywiana za pomocą PEGa (rurki prowadzącej do żołądka), ma od kilku do kilkuset ataków epilepsji dziennie! Wymaga stałej, całodobowej opieki. Każda infekcja jest dla niej śmiertelnym zagrożeniem. Jak długo można tak ży…	https://www.facebook.com/567595470007560_4003729493060790	Facebook		sm_dee024d58f25ba1aeb822faf5d85ca6b
2021-11-26 18:46:20	Społeczności	Komentarz	Facebook	0	0		Facebook guests	Neutralny	Nieokreślona		0	0	0	0	0	0				0		Kochani 2 dzieci pochowałem ??które są już Aniołkami w niebie??tak naprawdę to nikt nie wie co ja przechodzę i przechodziłem ??kto stracił dzieci ten Wie jaki to ból i nigdy nie przestanie boleć ??Wiki Moja Jedyna Córeczka która została na tym świecie, Moja Miłość dla Niej zrobię Wszystko jak każdy tata i mama dla swojego dziecka nawet to, że się poniżam i proszę o Pomoc dla Niej na prywatną reha…	https://www.facebook.com/63563473556_10159287953553557	Facebook		sm_49c612659e66ff62475a4858c1651dc4
2021-11-26 18:44:15	Społeczności	Wypowiedź	Facebook	1483	103		Weterynaria	Neutralny	Nieokreślona		22	0	0	0	0	0		9		19467	0	Padaczka - najczęstsze przyczyny drgawek ⬆️ Reposted from @brain_dogtor Padaczka jest jedną z najczęstszych chorób neurologicznych u psów i kotów. W krótkim schemacie przedstawiam Wam najczęstsze przyczyny drgawek, oczywiście możemy również zdiagnozować inne, jednak z tymi spotkacie się najczęściej :) Jak myślicie, która z nich jest najczęstsza? _____ #neurologiaweterynaryjna #neurologia #weteryn…	https://www.facebook.com/652235718142128_4947484575283866	Facebook		sm_44a30333821f3e81dc7e93d3f95d4772
2021-11-26 18:37:57	Społeczności	Komentarz	Facebook	199	13		Facebook guests	Neutralny	Nieokreślona		3	0	11	0	0	0				0		Po epilecinio i utėlizacija??	https://www.facebook.com/505300816324891_1782267715294855	Facebook		sm_90c7cb1959ac97f8be5332a77b57462c	https://scontent-frx5-1.xx.fbcdn.net/v/t39.30808-6/p526x296/260641589_5069317506420300_6743944009801499603_n.jpg?_nc_cat=105&ccb=1-5&_nc_sid=1480c5&_nc_ohc=uSkXDX6tFtIAX8uhhQc&_nc_ht=scontent-frx5-1.xx&edm=AOerShkEAAAA&oh=85daf31d736dbb0dc13cf3aba3a737bf&oe=61A86CB1
2021-11-26 18:23:13	Społeczności	Wypowiedź	Facebook	151	10		Gejsza Studio Urody	Neutralny	Nieokreślona		2	1	0	0	0	0		1		5262	0	UWAGA Kochani czas na ??BLACK FRIDAY?? ❤️ Studio Urody Gejsza ❤️ ⚠️Promocja ważna od 26.11.2021 do 9.12.2021 Ilość miejsc ograniczona. Przy zapisie podajemy hasło: Black ??Zabieg Quantum IPL LUMENIS ?? ✅Twarz 600 zł cena promocyjna / 1000 zł cena regularna + GRATIS ZABIEG NA SZYJĘ LUB DŁONIE ✅Szyja 600 zł cena promocyjna / 800 zł cena regularna + GRATIS ZABIEG NA DŁONIE ✅Dekolt 600 zł cena promoc…	https://www.facebook.com/451083158388176_2155887371241071	Facebook		sm_46e5abae27cc411b923becb246d89f45
2021-11-26 18:20:45	Społeczności	Komentarz	Facebook	31	2		Facebook guests	Neutralny	Nieokreślona		1	0	2	0	0	0				0		Gal epilEtorius padėtų	https://www.facebook.com/505300816324891_1782267715294855	Facebook		sm_d29545a9673b7342e9635516c1b71eb3
2021-11-26 18:20:32	Mikroblogi	Wypowiedź	Twitter	852	42		Lukasz_Glowacki	Neutralny	Nieokreślona		0						0	241	0	2698	0	RT @MateuszGruzla: ❗❗Kajtuś przestał jeść, napady padaczki są coraz silniejsze, a ruch staje się niemożliwy. Choroba zabija mojego synka! Z…	https://twitter.com/Lukasz_Glowacki/status/1464282938183405573	Twitter		sm_f4d882e3f0f371d5f4e82dc0f9fa6562
2021-11-26 18:11:52	Portale	Artykuł	Zdrowie.pap.pl	912	118	Z pomocą lekarza medycyny pracy możesz uratować karierę zawodową	Rozmawiała Justyna Wojteczek	Neutralny	Nieokreślona		0						0	0	0	0	0	Może skutecznie wpłynąć na to, ile i w jakim zawodzie będziemy pracować, a czasami – czy w ogóle będziemy pracować – w zależności od naszego zdrowia. To lekarz medycyny pracy. O tej dziedzinie, o tym, jak można uniknąć orzeczenia o niezdolności do pracy i jak można pomóc osobom zagrożonym utratą pracy z powodu zdrowia, opowiada prof. Jolanta Walusiak-Skorupa, szefowa Instytutu Medycyny Pracy w Ło…	https://zdrowie.pap.pl/wywiady/srodowisko/z-pomoca-lekarza-medycyny-pracy-mozesz-uratowac-kariere-zawodowa	Zdrowie.pap.pl	-7904696615822482149	art_bd59c9a7e73b1e2e579d3b2833e5ec6c	https://zdrowie.pap.pl/themes/npz2018/templates/images/Justyna_Wojteczek1.jpg
2021-11-26 18:10:53	Filmy	Komentarz	YouTube	0	0		Mazi Zi	Neutralny	Mężczyzna		0						0	0	0	0	0	O ty Kurwa dostałem padaczki jak zaczołem tego słuchać przez ciarki!!!	http://youtube.com/watch?v=dR0JepvTOr8&lc=Ugy5NLv4sGVlf5G-CNp4AaABAg	YouTube		sm_9bfa728f73c60c3f4a6e6b8544ff4fc7
2021-11-26 18:01:46	Społeczności	Wypowiedź	Facebook	2650	185		Supermamyčių perliukai	Neutralny	Nieokreślona		45	1	151	1	0	0		1		22499	22	Epilecinis teismas :-)	https://www.facebook.com/505300816324891_1782267715294855	Facebook		sm_c10645d83378bc01befc86a95a311c8b
2021-11-26 17:44:22	Mikroblogi	Wypowiedź	Twitter	2	0		krzesinskiMk	Neutralny	Nieokreślona		0						0	236	0	9	0	RT @MateuszGruzla: ❗❗Kajtuś przestał jeść, napady padaczki są coraz silniejsze, a ruch staje się niemożliwy. Choroba zabija mojego synka! Z…	https://twitter.com/krzesinskiMk/status/1464273838355714060	Twitter		sm_21e108bc6bed4c63e062180cacf51eb2
2021-11-26 17:07:17	Portale	Artykuł	Urząd Miasta Łodzi	2658	345	Morsowanie w Łodzi. Gdzie i jak zacząć? [PORADNIK]		Neutralny	Nieokreślona		0						0	0	0	0	0	Morsowanie staje się coraz popularniejsze. Takie zimowe kąpiele są świetną rozrywką, źródłem pozytywnej energii oraz elementem profilaktyki zdrowotnej. Oto, co warto wiedzieć o morsowaniu. Poradnik początkującego morsa, fot. ŁÓDŹ.PL Morsowanie to krótkotrwałe zanurzanie się w wodzie w okresie od jesieni do wiosny, kiedy temperatura powietrza spada poniżej 5°C. Do tego celu wykorzystywane są zbior…	https://uml.lodz.pl/aktualnosci-lodzpl/artykul-lodzpl/morsowanie-w-lodzi-gdzie-i-jak-zaczac-poradnik-id45515/2021/11/26/	Urząd Miasta Łodzi	5828765101891043774	art_5a0e15ce8cbe0481b25032b611e86f11	https://uml.lodz.pl/files/public/_processed_/8/8/csm_morsowanie-jak-zaczac-morsowac-wskazowki-lodz__1__2e3a94b3ad.jpg
2021-11-26 16:12:43	Portale	Artykuł	Dziennik Nowiny	19897	2586	Najnowsze wiadomości (26.11.2021) od Rzecznika Praw Pacjenta. Co każdy powinien wiedzieć?		Neutralny	Nieokreślona		0						0	0	0	0	0	26.11.2021 na profilu Rzecznika Praw Pacjenta pojawił się tweet: "Placówka nie może bez zgody pacjenta skreślić go z listy pacjentów. Deklaracja wyboru lekarza POZ nie ma terminu ważności. Sprawdź najczęściej zadawane pytania i odpowiedzi: . ". Rzecznik Praw Pacjenta to urząd odpowiedzialny za ochronę pacjentów i szerzenie wiedzy na temat praw i obowiązków zarówno placówek medycznych, ich pracown…	https://nowiny24.pl/najnowsze-wiadomosci-26112021-od-rzecznika-praw-pacjenta-co-kazdy-powinien-wiedziec/ar/c11p1-21847475	Dziennik Nowiny	257186497201359438	art_20ff52d049dd5cdbd4a342b160937471	https://d-art.ppstatic.pl/kadry/art-art/8d/5b/21847475_690164335_original.jpg
2021-11-26 16:05:16	Portale	Artykuł	Puls Medycyny	1161	150	Uwaga na złamania kręgów u pacjentów z padaczką		Neutralny	Nieokreślona		0						0	0	0	0	0	Osteoporozę najczęściej kojarzy się z procesem inwolucyjnym, typowym dla postaci pomenopauzalnej (typ I) i starczej (typ II). Nieco mniej uwagi poświęca się osteoporozie wtórnej, która generuje około 20 proc. wszystkich przypadków tej choroby. Uwaga na złamania kręgów u pacjentów z padaczką Ten artykuł czytasz w ramach płatnej subskrypcji. Twoja prenumerata jest aktywna Wśród przyczyn osteoporozy…	https://pulsmedycyny.pl/uwaga-na-zlamania-kregow-u-pacjentow-z-padaczka-1134556	Puls Medycyny	-7221440525699775384	art_415b911aa5a2dbd92858c70065e49b4c	https://pulsmedycyny.pl/static/img/social-cover.png
2021-11-26 16:04:57	Portale	Artykuł	Bydgoszcz - Nasze miasto	158973	19948	Najnowsze wiadomości (26.11.2021) od Rzecznika Praw Pacjenta. Co każdy powinien wiedzieć?		Neutralny	Nieokreślona		0						0	0	0	0	0	26.11.2021 na profilu Rzecznika Praw Pacjenta pojawił się tweet: "Placówka nie może bez zgody pacjenta skreślić go z listy pacjentów. Deklaracja wyboru lekarza POZ nie ma terminu ważności. Sprawdź najczęściej zadawane pytania i odpowiedzi: . ". Rzecznik Praw Pacjenta to urząd odpowiedzialny za ochronę pacjentów i szerzenie wiedzy na temat praw i obowiązków zarówno placówek medycznych, ich pracown…	https://bydgoszcz.naszemiasto.pl/najnowsze-wiadomosci-26112021-od-rzecznika-praw-pacjenta-co-kazdy-powinien-wiedziec/ar/c11p1-21847477	Bydgoszcz - Nasze miasto	257186497201359438	art_9a07d43e8e1b9a5eae762f566ef8770d	https://d-art.ppstatic.pl/kadry/art-art/fe/b3/21847477_690164347_original.jpg
2021-11-26 16:02:31	Społeczności	Wypowiedź	Facebook	833	58		OSP Bobolice	Neutralny	Nieokreślona		24	11	0	0	0	0		1		3323	0	W piątek 26 listopada 2021r. Druh Krzysztof oraz Druh Rafał odwiedzili Środowiskowy Dom Pomocy Społecznej "Odnowa" w Bobolicach. Celem spotkania było omówienie zasad udzielania pierwszej pomocy oraz prawidłowych postępowań w czasie utraty przytomności, zachłyśnięcia i gdy ktoś dostanie ataku padaczki. Druhowie pokazali prawidłowe przeprowadzenie resuscytacji krążeniowo – oddechowej w przypadku os…	https://www.facebook.com/1446931885580481_3015310208742633	Facebook		sm_9a910f386811dae5aea450c81ed792e8
2021-11-26 15:55:29	Portale	Artykuł	Puls Medycyny	1161	150	Polacy uwierzyli w amantadynę. Gwałtowny wzrost sprzedaży, szczególnie na Podkarpaciu	Gazeta Wyborcza	Neutralny	Nieokreślona		0						0	0	0	0	0	Choć żadne towarzystwo naukowe na świecie nie wymienia amantadyny w rekomendacjach dotyczących leczenia COVID-19, w Polsce jej sprzedaż bardzo dynamicznie rośnie. Najwięcej amantadyny sprzedaje się na Podkarpaciu. Amantadyna to lek na receptę stosowany w chorobie Parkinsona, rzadziej w stwardnieniu rozsianym. Ma też powstrzymywać namnażanie się wirusa grypy typu A. Jest szkodliwa dla ciężarnych i…	https://pulsmedycyny.pl/polacy-uwierzyli-w-amantadyne-gwaltowny-wzrost-sprzedazy-szczegolnie-na-podkarpaciu-1134552	Puls Medycyny	3874994265922066570	art_e14a33fe856e5adf79f2844aa8de1256	https://images.pb.pl/filtered/10787456-4d9a-42ea-a9d6-e31797a07289/b61a54b4-a43c-5c3d-b4cb-e928c8cfc876.jpg
2021-11-26 15:45:55	Mikroblogi	Wypowiedź	Twitter	550	27		Robert42493201	Neutralny	Nieokreślona		0						0	236	0	1741	0	RT @MateuszGruzla: ❗❗Kajtuś przestał jeść, napady padaczki są coraz silniejsze, a ruch staje się niemożliwy. Choroba zabija mojego synka! Z…	https://twitter.com/Robert42493201/status/1464244030464790533	Twitter		sm_8f9862664ff1f9a5e189cfece5fc7a10
2021-11-26 14:56:48	Portale	Artykuł	PoradnikZdrowie.pl	10	1	Nadciśnienie zwiększa ryzyko padaczki. Oto, co możesz zrobić, by się przed nim uchronić		Neutralny	Nieokreślona		0						0	0	0	0	0	W opublikowanym przez czasopismo Epilepsia badaniu naukowcy analizowali związek między wysokim ciśnieniem krwi a padaczką. Doszli do wniosku, że nieleczone wysokie ciśnienie wiąże się prawie z 2,5-krotnym ryzykiem epilepsji.	http://www.poradnikzdrowie.pl/aktualnosci/nadcisnienie-zwieksza-ryzyko-padaczki-oto-co-mozesz-zrobic-by-sie-przed-nim-uchronic-aa-AiGG-uYBo-QNzG.html	PoradnikZdrowie.pl	-3162216497309240828	art_5fd9452f91bdc81b7f0deef0196e3e09	http://cdn.galleries.smcloud.net/t/galleries/gf-Ab1e-7npE-gGLY_zblizenie-na-reke-pacjenta-ktoremu-lekarz-mierzy-cisnienie-664x442-nocrop.jpg
2021-11-26 14:44:51	Portale	Artykuł	Naszemiasto.pl	157440	19872	Łomża. Morsy zapraszają do mikołajkowej kąpieli i pomagania		Neutralny	Nieokreślona		0						0	0	0	0	0	O tym, że łomżyńskie morsy uwielbiają zimno, wiadomo od dawna, ale nie raz pokazali, że serca mają gorące, angażując się w akcje społeczne. W tym roku po raz kolejny chcą pomóc potrzebującym. Z okazji Mikołajek zachęcają więc wszystkich do wspólnej kąpieli oraz udziale w zbiórce. - Przy okazji Mikołajek każdy z nas może zostać Świętym Mikołajem. W grupie naszej mamy "foczkę", której synek Filipek…	https://lomza.naszemiasto.pl/lomza-morsy-zapraszaja-do-mikolajkowej-kapieli-i-pomagania/ar/c1-8562335	Naszemiasto.pl	105349209946945284	art_95decac5330ac8521a54c2f5e6149984	https://d-art.ppstatic.pl/kadry/k/r/ea/53/619f4a3de4bc6_o_original.jpg
2021-11-26 14:40:33	Portale	Artykuł	Naszemiasto.pl	157440	19872	Moda na morsowanie! Nie każdy jednak może pluskać się zimą w wodzie. Dlaczego?	Leszek Kalinowski	Neutralny	Nieokreślona		0						0	0	0	0	0	Coraz więcej osób morsuje, bo jak mówią, dzięki temu zwiększają swoją odporność, odstresowują się i po prostu poprawia im się humor. Oczywiście, zalet morsowania nie brakuje. Ale czy to jest bezpieczny sposób na zdrowie dla wszystkich? O czym należy pamiętać? Pani Marta z Zielonej Góry przyznaje, że koleżanka wiele razy ją namawiała, by spróbowała morsować. Ale ciągle odmawiała. Morsowanie dla mn…	https://zielonagora.naszemiasto.pl/moda-na-morsowanie-nie-kazdy-jednak-moze-pluskac-sie-zima-w/ar/c14-8564835	Naszemiasto.pl	-1813882187971221434	art_211f92a5bb68d63f2ccb820c1d62d582	https://d-art.ppstatic.pl/kadry/k/r/8b/64/61a0d41a4243c_o_original.jpg
2021-11-26 14:33:35	Mikroblogi	Wypowiedź	Twitter	22	1		aszlusia	Neutralny	Nieokreślona		0						0	236	0	70	0	RT @MateuszGruzla: ❗❗Kajtuś przestał jeść, napady padaczki są coraz silniejsze, a ruch staje się niemożliwy. Choroba zabija mojego synka! Z…	https://twitter.com/aszlusia/status/1464225825247666176	Twitter		sm_29e479d8c2554cf6ba02d7a453afbed1
2021-11-26 14:15:11	Mikroblogi	Wypowiedź	Twitter	424	21		krystynastu	Neutralny	Nieokreślona		0						0	236	0	1344	0	RT @MateuszGruzla: ❗❗Kajtuś przestał jeść, napady padaczki są coraz silniejsze, a ruch staje się niemożliwy. Choroba zabija mojego synka! Z…	https://twitter.com/krystynastu/status/1464221194861924358	Twitter		sm_61b90a5bc422d69d1ff2a4093becf35b
2021-11-26 12:56:24	Mikroblogi	Komentarz	wykop.pl	50	2		BlueGryf	Neutralny	Mężczyzna		0									0		@Sorcerer001: W przypadku profesjonalnego RKO (karetka, sor i tego typu miejsca) nie zda egzaminu bo trzeba zapewnić dostęp dożylni (no okej jest jeszcze żyła szyjna ale w tym przypadku będzie to jedyne możliwe miejsce w miarę łatwego wkłucia). W przypadku laików... Szczerze mówiąc gdyby zwykły Kowalski potrafił prowadzić RKO dobrej jakości to już byłoby wystarczające. Pierwsza pomoc dąży do jak …	https://www.wykop.pl/link/6383453#comment-99028487	wykop.pl		sm_2ebb225d2f84734a767cb44b9a5b71aa
2021-11-26 11:36:00	Portale	Wypowiedź	Naszemiasto.pl	0	0	Moda na morsowanie! Nie każdy jednak może pluskać się zimą w wodzie. Dlaczego?		Neutralny	Nieokreślona											0		Pani Marta z Zielonej Góry przyznaje, że koleżanka wiele razy ją namawiała, by spróbowała morsować. Ale ciągle odmawiała. Morsowanie dla mnie to samo zdrowie - Nie widziałem się w ogóle w zimnej wodzie. Wolę raczej do sauny chodzić, bo zmarzluch jestem straszny. No ale pewnego dnia postanowiłam, że zrobię coś szalonego w moje okrągłe urodziny – przyznaje zielonogórzanka. – No i dałam się namówić.…	https://zielonagora.naszemiasto.pl/moda-na-morsowanie-nie-kazdy-jednak-moze-pluskac-sie-zima-w/ar/c14-8564835	Naszemiasto.pl		art_df1519241273c34a124443f37b3132bd
2021-11-26 11:27:39	Portale	Artykuł	Niepelnosprawni.pl	3534	459	Proszę o pomoc	Michał Dudkowski	Neutralny	Nieokreślona		0						0	0	0	0	0	Dzień dobry. Zwracam się do Państwa o pomoc w formie SMS-a. Od lat choruje na padaczke i kardiologicznie potrzebuje pieniążki na leki i rehabilitacje. Proszę o pomoc w formie płatnego SMS-a o treści POMOC 15071 na numer 75165 (koszt jednego SMS 6 zł) Proszę o pomoc. Michał	http://niepelnosprawni.pl/ledge/x/1970877	Niepelnosprawni.pl	5328123598021920674	art_b0f4782d2a0e541e18b9ad9882d6a55b
2021-11-26 11:14:22	Portale	Artykuł	Express ilustrowany	3005	390	Najnowsze wiadomości (26.11.2021) od Rzecznika Praw Pacjenta. Co każdy powinien wiedzieć?		Neutralny	Nieokreślona		0						0	0	0	0	0	Każdy pacjent powinien znać swoje prawa, by móc bezpiecznie się leczyć 26.11.2021 na profilu Rzecznika Praw Pacjenta pojawił się tweet: "W ramach cyklu Rozmowy z Ekspertami zapraszamy do obejrzenia wywiadu z Anną Kupiecką, Prezes Fundacji OnkoCafe - Razem Lepiej.. ". Rzecznik Praw Pacjenta to urząd odpowiedzialny za ochronę pacjentów i szerzenie wiedzy na temat praw i obowiązków zarówno placówek …	https://expressilustrowany.pl/najnowsze-wiadomosci-26112021-od-rzecznika-praw-pacjenta-co-kazdy-powinien-wiedziec/ar/c11p1-21847475	Express ilustrowany	-7912926012317542996	art_0269082a70178e1c5cc2b5f812f46f97	https://d-art.ppstatic.pl/kadry/art-art/8d/5b/21847475_690131467_original.jpg
2021-11-26 11:08:40	Portale	Artykuł	Naszemiasto - Wydarzenia	159130	19956	Najnowsze wiadomości (26.11.2021) od Rzecznika Praw Pacjenta. Co każdy powinien wiedzieć?		Neutralny	Nieokreślona		0						0	0	0	0	0	26.11.2021 na profilu Rzecznika Praw Pacjenta pojawił się tweet: "W ramach cyklu Rozmowy z Ekspertami zapraszamy do obejrzenia wywiadu z Anną Kupiecką, Prezes Fundacji OnkoCafe - Razem Lepiej.. ". Rzecznik Praw Pacjenta to urząd odpowiedzialny za ochronę pacjentów i szerzenie wiedzy na temat praw i obowiązków zarówno placówek medycznych, ich pracowników, jak i pacjentów. Zajmuje się również szerz…	https://opole.naszemiasto.pl/najnowsze-wiadomosci-26112021-od-rzecznika-praw-pacjenta-co-kazdy-powinien-wiedziec/ar/c11p1-21847477	Naszemiasto - Wydarzenia	-2801642440810110783	art_b7d56cd7a678a8c50383ac399cb8e161	https://d-art.ppstatic.pl/kadry/art-art/fe/b3/21847477_690131473_original.jpg
2021-11-26 10:46:46	Mikroblogi	Wypowiedź	Twitter	309	15		onuca7	Neutralny	Nieokreślona		2						0	0	0	979	0	@Sylvana3112 Umyslowe czyli neurologiczne. Wszystko zalezy od tego jaka czesc mozgu/ ukl nerwowego zostala uszkodzona. U jednych bedzie asperger, u innych autyzm gleboki a jeszcze inni beda miec napady padaczkowe, tiki nerwowe, jakanie, seplenienie, niedosluch itd	https://twitter.com/onuca7/status/1464168743488172032	Twitter		sm_53f8ee55632b846aca6923cddaf5a318
2021-11-26 10:21:37	Społeczności	Wypowiedź	Facebook	1363	95		Ogród mówi	Neutralny	Nieokreślona		13	2	0	0	0	0		9		18070	3	T o już 8 rok naszej świątecznej aukcji BONSAI. W tym roku to wyjątkowe drzewko, będzie w gatunku niezwykle rzadkiej sosny Norsk Type. Ma ono około 170 cm wysokości. CAŁKOWITY dochód z jego sprzedaży wpływa na konto Mamy chorego dziecka. W tym roku to aukcja dla prawie 4 letniego Leonka Makowskiego, Chorego na padaczkę objawową i zespoły padaczkowe. Mam pewność , że tak jak w ubiegłych latach auk…	https://www.facebook.com/366013373410223_4969676863043828	Facebook		sm_00f3a23fb9504fd4e330a475cd4cce57
2021-11-26 09:34:21	Portale	Artykuł	Busko.com.pl	912	118	Projekt dla osób niepełnosprawnych 'Pracujemy'		Neutralny	Nieokreślona		0						0	0	0	0	0	Stowarzyszenie "Niepełnosprawni dla Środowiska EKON" realizuje Projekt aktywizacji i wsparcia zawodowego osób z niepełnosprawnością. Czas realizacji projektu: od 1 marca 2021r. do 30 czerwca 2023r. Realizator działań: Stowarzyszenie Niepełnosprawni dla Środowiska EKON Zadanie 1 - Aktywizacja zawodowa dla 1000 niepracujących osób z niepełnosprawnościami Zadanie 2 - Wsparcie dla 1000 pracujących os…	http://www.busko.com.pl/projekt-dla-osob-niepelnosprawnych-pracujemy,,2,2,2,1,33460,n.html	Busko.com.pl	-7768599659643195977	art_e522ff26e6c82928e80855be267fab80	http://swietokrzyskie.info/wiadomosci/img.php?src=/wiadomosci/foto/2021_11/praca_dla_osob_niepelnosprawnych.jpg&w=500
2021-11-26 09:23:24	Filmy	Komentarz	YouTube	0	0		halina Zarzycka	Neutralny	Kobieta		1						0	0	0	0	0	@Jacosek nie badz zlosliwy a ja Ci szczerze zycze zebys mial taka sama padaczke i chociaz czesc tego co przezyl junior	http://youtube.com/watch?v=vdOif6IJlKo&lc=UgwRPlDroTXD-E_-Cbt4AaABAg.9U5f8raflSx9VCN2jjQw3S	YouTube		sm_883d3fb4d41b6965f31ed8e5d02225dd
2021-11-26 09:20:00	Fora	Wypowiedź	kafeteria.pl	0	0	Dieta mż zapraszam nowy wątek - Strona 182	spalamsie	Neutralny	Nieokreślona											0		Hej, ja nie oglądam filmików, o diecie keto wiem już od dawna i tylko ona na mnie działa jeśli chodzi o chudnęcie, bo na innych szybko się łamię. Ale nie uważam, że jest dla każdego, Zdecydowałam się na nią dla schudnięcie, ale mam epilepsję dodatkowo. A dieta keto jest przede wszystkim na epilepsję także u mnie dwa w jednym i pod względem właśnie chorobowym to jest lepiej. Także jest lecznicza d…	https://f.kafeteria.pl/temat-7725513-dieta-mz-zapraszam-nowy-watek/?page=182#comment-56151247	kafeteria.pl		sm_f4d6d94a840e94df680af39dd58e5753
2021-11-26 09:19:35	Mikroblogi	Wypowiedź	Twitter	724	36	(L)ubelak A (Lubelak_AM)	(L)ubelak A (Lubelak_AM)	Neutralny	Nieokreślona		10						0	1	0	2294	0	@tvp_info Pfizer kilka miesięcy temu publikował post, że ich szczepionki nie są przeznaczone dla dzieci poniżej 12 roku życia. Post wisiał kilka godzin i go usunęli. Potem zaczęto tą szczepionką szczepić dzieci. Wiele z nich po tym szczepieniu dostawało epilepsji...	https://twitter.com/L/status/1464146807022366725	Twitter		sm_45d43b5d87136a0010d74d7e4ece6acf
2021-11-26 09:18:59	Filmy	Komentarz	YouTube	0	0		Anatir	Neutralny	Nieokreślona		0						0	0	0	0	0	Człowiek który ma z tyłu głowy kontuzje nie prowokuje innych w obawie o swoje zdrowie i nie macha głową jakby miał padaczkę	http://youtube.com/watch?v=29HGoE5hIag&lc=Ugw_khVLrkPOb5p0F0p4AaABAg	YouTube		sm_f9977939991a984f9b5cfc59d67b967b
2021-11-26 08:57:21	Portale	Artykuł	TED Tenders Electronic Daily	200000	22000	Tarned - 603239-2021	Aktiivne Keel	Neutralny	Nieokreślona		0						0	0	0	0	0	Direktiiv 2014/24/EL I osa: Hankija I.1) Nimi ja aadressid Ametlik nimetus: Szpital Uniwersytecki nr 2 im. dr Jana Biziela w Bydgoszczy Riiklik registreerimisnumber: 9532582266 Postiaadress: ul.Ujejskiego 75 Linn: Bydgoszcz NUTS kood: PL613 Bydgosko-toruński Sihtnumber: 85-168 Riik: Poola Kontaktisik: Przemysław Ściesiński - Dział Zamówień Publicznych i Zaopatrzenia w siedzibie Zamawiającego przy…	https://ted.europa.eu/udl?uri=TED:NOTICE:603239-2021:TEXT:ET:HTML&WT.mc_id=RSS-Feed&WT.rss_f=Agriculture+and+Food&WT.rss_a=603239-2021&WT.rss_ev=a	TED Tenders Electronic Daily	-8313806039576645135	art_51e6941a1930d78558ebbe2e521fbb63
2021-11-26 08:52:29	Portale	Artykuł	TED Tenders Electronic Daily	200000	22000	Árubeszerzések - 603280-2021		Neutralny	Nieokreślona		0						0	0	0	0	0	Ajánlati/részvételi felhívás Jogalap: 2014/24/EU irányelv I. szakasz: Ajánlatkérő I.1) Név és címek Hivatalos név: Szpital Uniwersytecki nr 2 im. dr Jana Biziela w Bydgoszczy Nemzeti azonosító szám: 9532582266 Postai cím: ul.Ujejskiego 75 Város: Bydgoszcz NUTS-kód: PL613 Bydgosko-toruński Postai irányítószám: 85-168 Ország: Lengyelország Kapcsolattartó személy: Maciej Wochna - Dział Zamówień Publ…	https://ted.europa.eu/udl?uri=TED:NOTICE:603280-2021:TEXT:HU:HTML&WT.mc_id=RSS-Feed&WT.rss_f=Agriculture+and+Food&WT.rss_a=603280-2021&WT.rss_ev=a	TED Tenders Electronic Daily	6639148652479081746	art_0ebfc9d151506abd74f28380d804c22f
2021-11-26 08:52:29	Portale	Artykuł	TED Tenders Electronic Daily	200000	22000	Árubeszerzések - 603239-2021	Mi Az, Egyesült Királyság	Neutralny	Nieokreślona		0						0	0	0	0	0	2014/24/EU irányelv I. szakasz: Ajánlatkérő I.1) Név és címek Hivatalos név: Szpital Uniwersytecki nr 2 im. dr Jana Biziela w Bydgoszczy Nemzeti azonosító szám: 9532582266 Postai cím: ul.Ujejskiego 75 Város: Bydgoszcz NUTS-kód: PL613 Bydgosko-toruński Postai irányítószám: 85-168 Ország: Lengyelország Kapcsolattartó személy: Przemysław Ściesiński - Dział Zamówień Publicznych i Zaopatrzenia w siedz…	https://ted.europa.eu/udl?uri=TED:NOTICE:603239-2021:TEXT:HU:HTML&WT.mc_id=RSS-Feed&WT.rss_f=Agriculture+and+Food&WT.rss_a=603239-2021&WT.rss_ev=a	TED Tenders Electronic Daily	-4841183625163421063	art_64a82230fe867763b9dccd4e218df900
2021-11-26 08:31:42	Społeczności	Komentarz	Facebook	0	0		Facebook guests	Neutralny	Nieokreślona		0	0	0	0	0	0				0		Kochani 2 dzieci pochowałem ??które są już Aniołkami w niebie??tak naprawdę to nikt nie wie co ja przechodzę i przechodziłem ??kto stracił dzieci ten Wie jaki to ból i nigdy nie przestanie boleć ??Wiki Moja Jedyna Córeczka która została na tym świecie, Moja Miłość dla Niej zrobię Wszystko jak każdy tata i mama dla swojego dziecka nawet to, że się poniżam i proszę o Pomoc dla Niej na prywatną reha…	https://www.facebook.com/63563473556_10159286025423557	Facebook		sm_a60fb67536f061a6f5d2746e128d73ea
2021-11-26 08:31:34	Społeczności	Komentarz	Facebook	31	2		Facebook guests	Neutralny	Nieokreślona		1	0	0	0	0	0				0		Kochani 2 dzieci pochowałem ??które są już Aniołkami w niebie??tak naprawdę to nikt nie wie co ja przechodzę i przechodziłem ??kto stracił dzieci ten Wie jaki to ból i nigdy nie przestanie boleć ??Wiki Moja Jedyna Córeczka która została na tym świecie, Moja Miłość dla Niej zrobię Wszystko jak każdy tata i mama dla swojego dziecka nawet to, że się poniżam i proszę o Pomoc dla Niej na prywatną reha…	https://www.facebook.com/63563473556_10159286964748557	Facebook		sm_34c81b0180e66f4cfd550c11f71e32cc
2021-11-26 08:30:20	Filmy	Komentarz	YouTube	0	0		halina Zarzycka	Neutralny	Kobieta		0						0	0	0	0	0	@Elżbieta Traczyk Ewa wyciagnela dzieciaka od matki niby na okreslony czas ze babcia za nim teskni a zatrzymac chciala na stale To po diabla zabrala dziecko od matki ?zeby pozniej go niszczyc? przeciez u Mlynarskiej Krzysiek mowi o Ewie ze sie uparla a ty nie pisz bzdur ze matke mial i ze ma 50 lat Zabrala Ewa dziecko a jak okaleczyli to co mial wracac do matki? ojciec mial wieksze mozliwosci go …	http://youtube.com/watch?v=vdOif6IJlKo&lc=UgxQ1Dhow-MLQS5VNPN4AaABAg.9U77l6zLE1C9VCGz2dneJI	YouTube		sm_e24653da2dc5fc3e65cf40d14bde429a
2021-11-26 07:15:00	Portale	Artykuł	?	10	1	Starostwo Kielce: NFZ zaprasza na darmowe pomiary i porady doradców ds. profilaktyki		Neutralny	Nieokreślona		0						0	0	0	0	0	W oddziałach wojewódzkich Narodowego Funduszu Zdrowia, powstało stanowisko ds. profilaktyki i promocji zdrowia, którego celem jest upowszechnienie wiedzy o zdrowiu, profilaktyce i publicznym systemie opieki zdrowotnej. Stanowisko ds. profilaktyki i promocji zdrowia w województwie świętokrzyskim stanowisko funkcjonuje w Sali Obsługi Klienta przy al. IX Wieków Kielc 2a w Kielcach. W specjalnym kios…	https://kielceinfo.pl/20211126445825/starostwo-kielce-nfz-zaprasza-na-darmowe-pomiary-i-porady-doradcow-ds-profilaktyki1637906949	kielceinfo.pl	9169143062603049136	art_f7068d0f64c5ea5b8c7e895c8a2014cf	https://kielceinfo.pl/images/deafult-images/77kielce/24.jpg
2021-11-26 00:40:50	Społeczności	Komentarz	Facebook	124	8		Facebook guests	Neutralny	Nieokreślona		4	0	1	0	0	1				0		Teraz jest straszna presja na najbliższych rywalach Legii.. nie wygrać z taką padaczką to wstyd xdd	https://www.facebook.com/120459767985593_5007341609297360	Facebook		sm_24baa43ec019fcb6772fe4f3555c6eb8
2021-11-26 00:21:03	Mikroblogi	Wypowiedź	Twitter	138	6		DemencjuszX	Neutralny	Nieokreślona		0						0	246	0	439	0	RT @MateuszGruzla: ❗❗Kajtuś przestał jeść, napady padaczki są coraz silniejsze, a ruch staje się niemożliwy. Choroba zabija mojego synka! Z…	https://twitter.com/DemencjuszX/status/1464011278859616265	Twitter		sm_adc3dd4b691f77ddad54d5997f535938
2021-11-25 23:59:49	Mikroblogi	Wypowiedź	Twitter	1	0		Czarny_Hetman	Neutralny	Nieokreślona		0						0	246	0	6	0	RT @MateuszGruzla: ❗❗Kajtuś przestał jeść, napady padaczki są coraz silniejsze, a ruch staje się niemożliwy. Choroba zabija mojego synka! Z…	https://twitter.com/Czarny_Hetman/status/1464005936855633923	Twitter		sm_4c26ea7f8471a1fbac8a30a1e97bd6ae
2021-11-25 22:00:32	Społeczności	Komentarz	Facebook	31	2		Facebook guests	Neutralny	Nieokreślona		1	0	0	0	0	0				0		Nawet telewizja tej padaczki nie transmituje podobno dno jest pod wodom a tu nie na Łazienkowskiej jest wieksze	https://www.facebook.com/50063176484_457722699056992	Facebook		sm_c4f34a5597fd8b034c7f1097a59248d5
2021-11-25 21:53:13	Mikroblogi	Wypowiedź	Twitter	819	40		YngvePL	Neutralny	Nieokreślona		0						0	0	0	2592	0	Koleżanka ma 3 letnią córkę, która skarżyła się na zawroty głowy. Poszli zrobili rezonans na NFZ, opis: wyładowania w mózgu; diagnoza: padaczka; Poszli prywatnie zrobili rezonans, opis: wszystko ok; Poszli do lekarza prywatnie, stwierdził że na obu badaniach wszystko jest ok.??	https://twitter.com/YngvePL/status/1463974075156643846	Twitter		sm_d6b13a4cb3cbce8a4129914da309c6aa
2021-11-25 21:34:25	Portale	Artykuł	Gazeta Krakowska	14541	1890	Jesteś w ciąży? Nie pij alkoholu! Szpital dziecięcy im św. Ludwika zaprasza na terapię dla pacjentów z FASD	Patrycja Dziadosz	Neutralny	Nieokreślona		0						0	0	0	0	0	Centrum Leczenia i Diagnostyki FASD przy Szpitalu Dziecięcym im. św. Ludwika w Krakowie to jeden z najbardziej zaawansowanych ośrodków w Polsce, zajmujący się kompleksową diagnostyką i leczeniem dzieci z Płodowym Zespołem Alkoholowym (FASD). Od listopada w placówce ruszył kompleksowy program terapeutyczny zarówno dla pacjentów z FASD, ich rodzin i opiekunów. FLESZ - Niebezpieczne antybiotyki - Sz…	https://gazetakrakowska.pl/jestes-w-ciazy-nie-pij-alkoholu-szpital-dzieciecy-im-sw-ludwika-zaprasza-na-terapie-dla-pacjentow-z-fasd/ar/c14-15921659	Gazeta Krakowska	1712335950594135611	art_6f2aaa34324f952f6580b6037ced3036	https://d-art.ppstatic.pl/kadry/k/r/1/e6/6b/619fc37296d5e_o_original.jpg
2021-11-25 21:27:21	Portale	Artykuł	Interaktywna.pl	27	3	Laserowe usuwanie pieprzyków Kraków		Neutralny	Nieokreślona		0						0	0	0	0	0	Zdarza się tak, że pieprzyki stanowiące głównie problem estetyczny z czasem zmieniają swój charakter i generują konieczność ich usunięcia ze wskazań medycznych | fot.: materiał partnera Za pomocą laserowego usuwania znamion możemy pozbyć się pieprzyków, które nie odpowiadają nam pod względem estetycznym i zdrowotnym. Zdarza się tak, że pieprzyki stanowiące głównie problem estetyczny z czasem zmie…	https://www.interaktywna.pl/zdrowie/laserowe-usuwanie-pieprzykow-krakow/	Interaktywna.pl	6488087203224974851	art_dd519eb35f7616a90c98f8877f270749	https://www.interaktywna.pl/wp-content/uploads/2021/11/laserowe-usuwanie-pieprzykow-krakow-696x464.jpg
2021-11-25 20:36:19	Portale	Artykuł	Echo dnia	32974	4286	Turniej futsalu "Z sercem dla Dawida i Olusia" w sobotę w Busku-Zdroju	Michał Kolera	Neutralny	Nieokreślona		0						0	0	0	0	0	W sobotę, 27 listopada, w Hali Sportowej Busku-Zdroju odbędzie się II Charytatywny Turniej Futsalu "Z sercem dla Dawida i Olusia". Cały dochód z wydarzenia zostanie przeznaczony dla dwóch chorych chłopców - Dawida Szpaka i Aleksandra Majchra. Początek o godzinie 9. Podczas wydarzenia prowadzone będą licytacje, loterie oraz kiermasz słodkości. W turnieju weźmie udział 8 amatorskich drużyn, które z…	https://echodnia.eu/swietokrzyskie/turniej-futsalu-z-sercem-dla-dawida-i-olusia-w-sobote-w-buskuzdroju/ar/c14-15921441	Echo dnia	-3280065240062832256	art_2bbf9178d091c38fecda9e12c1ef2ab1	https://d-art.ppstatic.pl/kadry/k/r/1/4a/2e/619fab20ee713_o_original.jpg
2021-11-25 20:24:18	Społeczności	Komentarz	Facebook	31	2		Facebook guests	Neutralny	Nieokreślona		1	0	0	0	0	0				0		Jak na niego patrzę(bo już nawet nie słucham kłamczucha) to dostaję zakaźnej padaczki powiek i brwi...????	https://www.facebook.com/1452015088365848_3336512096582795	Facebook		sm_24274425b8019b170ad14cca546e1e70
2021-11-25 20:24:16	Filmy	Komentarz	YouTube	0	0		coconutcolada 1	Neutralny	Kobieta		4						0	0	0	0	0	Ja w pewnych przypadkach zgadzam się z tym co mówi Weronika, gdyż moja dobra koleżanka miała depresje i widziałam to jak się czuła, jak funkcjonowała, występowało u niej brak chęci, motywacji do dalszego działania. Zmuszała się do wstania rano, zrobienia zakupów czy gotowania. Miała okres gdzie 3 mce do nikogo się nie odzywała, chciała być sama i chodziła do lekarza na terapie i do tego miała odp…	http://youtube.com/watch?v=WaAoTMqIYOk&lc=UgzqTIb5ptIIwlFp-Xx4AaABAg	YouTube		sm_12495ef104e46d6f61423e3264eb72c9
2021-11-25 19:27:58	Mikroblogi	Wypowiedź	Twitter	116	5		MaciekBiniasPL	Neutralny	Nieokreślona		0						0	132	0	369	0	RT @MateuszGruzla: ❗❗Kajtuś przestał jeść, napady padaczki są coraz silniejsze, a ruch staje się niemożliwy. Choroba zabija mojego synka! Z…	https://twitter.com/MaciekBiniasPL/status/1463937523881762818	Twitter		sm_0b9687527791a691f81975f1a724bb3a
2021-11-25 19:23:53	Społeczności	Komentarz	Facebook	0	0		Facebook guests	Neutralny	Nieokreślona		0	0	0	0	0	0				0		Kochani 2 dzieci pochowałem ??które są już Aniołkami w niebie??tak naprawdę to nikt nie wie co ja przechodzę i przechodziłem ??kto stracił dzieci ten Wie jaki to ból i nigdy nie przestanie boleć ??Wiki Moja Jedyna Córeczka która została na tym świecie, Moja Miłość dla Niej zrobię Wszystko jak każdy tata i mama dla swojego dziecka nawet to, że się poniżam i proszę o Pomoc dla Niej na prywatną reha…	https://www.facebook.com/63563473556_10159285682393557	Facebook		sm_55da5f35ebf51119d067627e73d975dd
2021-11-25 19:17:40	Mikroblogi	Wypowiedź	Twitter	287	14		Szunaj8	Neutralny	Nieokreślona		0						0	132	0	910	0	RT @MateuszGruzla: ❗❗Kajtuś przestał jeść, napady padaczki są coraz silniejsze, a ruch staje się niemożliwy. Choroba zabija mojego synka! Z…	https://twitter.com/Szunaj8/status/1463934929016922115	Twitter		sm_233cee31c522119222a5686ef39a50d2
2021-11-25 19:06:55	Mikroblogi	Wypowiedź	Twitter	526	26		ireneusz7104	Neutralny	Nieokreślona		0						0	132	0	1667	0	RT @MateuszGruzla: ❗❗Kajtuś przestał jeść, napady padaczki są coraz silniejsze, a ruch staje się niemożliwy. Choroba zabija mojego synka! Z…	https://twitter.com/ireneusz7104/status/1463932225175658500	Twitter		sm_731d3d1d2797fc0741cf3799119259cb
2021-11-25 19:02:52	Filmy	Komentarz	YouTube	0	0		ludwika jurczyk	Neutralny	Kobieta		1						0	0	0	0	0	Proszę o modlitwę za małą Faustynke żeby drgawki padaczkowe ustąpiły wspaniałemu zdrowiu.Amen	http://youtube.com/watch?v=P3IGc2a6eC8&lc=UgxOpq6v2gsZy11xNip4AaABAg	YouTube		sm_1837c9ed589e05ee86478a387960ee87
2021-11-25 18:49:36	Mikroblogi	Wypowiedź	Twitter	16	0		MarEkDzwonek	Neutralny	Nieokreślona		0						0	129	0	51	0	RT @MateuszGruzla: ❗❗Kajtuś przestał jeść, napady padaczki są coraz silniejsze, a ruch staje się niemożliwy. Choroba zabija mojego synka! Z…	https://twitter.com/MarEkDzwonek/status/1463927866501050369	Twitter		sm_0b91eee322ab4eb8af284565453e904a
2021-11-25 18:42:38	Mikroblogi	Wypowiedź	Twitter	374	18		AsterJArmy	Neutralny	Nieokreślona		0						0	129	0	1186	0	RT @MateuszGruzla: ❗❗Kajtuś przestał jeść, napady padaczki są coraz silniejsze, a ruch staje się niemożliwy. Choroba zabija mojego synka! Z…	https://twitter.com/AsterJArmy/status/1463926113919541252	Twitter		sm_5d5b47512f2a070d9fb12666d6920ce5
2021-11-25 18:36:31	Mikroblogi	Wypowiedź	Twitter	131	6		Madein590	Neutralny	Nieokreślona		0						0	129	0	417	0	RT @MateuszGruzla: ❗❗Kajtuś przestał jeść, napady padaczki są coraz silniejsze, a ruch staje się niemożliwy. Choroba zabija mojego synka! Z…	https://twitter.com/Madein590/status/1463924575805317130	Twitter		sm_15a57c0b143e7653aa7396c04705ccd6
2021-11-25 18:32:32	Mikroblogi	Wypowiedź	Twitter	12	0		wojtekdan	Neutralny	Nieokreślona		0						0	129	0	39	0	RT @MateuszGruzla: ❗❗Kajtuś przestał jeść, napady padaczki są coraz silniejsze, a ruch staje się niemożliwy. Choroba zabija mojego synka! Z…	https://twitter.com/wojtekdan/status/1463923572032905220	Twitter		sm_5d434a3ee6f8afd6a3f47a8e9476a78a
2021-11-25 18:30:26	Mikroblogi	Wypowiedź	Twitter	164	8		ewa_buchner	Neutralny	Nieokreślona		0						0	129	0	521	0	RT @MateuszGruzla: ❗❗Kajtuś przestał jeść, napady padaczki są coraz silniejsze, a ruch staje się niemożliwy. Choroba zabija mojego synka! Z…	https://twitter.com/ewa_buchner/status/1463923042137083907	Twitter		sm_15f947ef800e480626554e2c714a149f
2021-11-25 18:16:39	Portale	Artykuł	Bomega	10	1	BOMEGA		Neutralny	Nieokreślona		0						0	0	0	0	0	A A A Kasia Cerekwicka będzie gwiazdą tegorocznego Koncertu Kolęd i Słodkich Serc. Zaśpiewa najpiękniejsze polskie kolędy ze swojej płyty. Koncert odbędzie się 12 grudnia i będzie też okazją do wsparcia 6-letniej Julii. Koncert Kolęd i Słodkich Serc odbędzie się w niedzielę 12 grudnia w hali przy Szkole Podstawowej nr 1. Zanim na świątecznej scenie pojawi się gwiazda wieczoru czyli Kasia Cerekwic…	https://bomega.pl/kasia-cerekwicka-zaspiewa-koledy-w-lukowie	Bomega	-5131660827274922320	art_2af52fa30257373c75066a88c6d6af44	https://bomega.pl/wp-content/uploads/2021/11/koledy2021.jpg
2021-11-25 18:01:22	Portale	Artykuł	Bomega	10	1	Wielka akcja mikołajkowa dla chorej Weroniki. Co wystawiono na licytację?		Neutralny	Nieokreślona		0						0	0	0	0	0	A A A Już kilkukrotnie prosiliśmy o pomoc dla 4-letniej Weroniki Kaliwody z Nowych Proboszczewic, która urodziła się z wadą genetyczną zwaną zespołem Moebiusa, co oznacza brak niektórych nerwów twarzowych. Dziewczynka cierpi też na czterokończynowe porażenie mózgowe, głęboki niedosłuch niedowidzenie oraz padaczkę lekooporną. Aby zebrać środki na jej leczenie, zorganizowana zostanie specjalna akcj…	https://bomega.pl/wielka-akcja-mikolajkowa-dla-chorej-weroniki-co-wystawiono-na-licytacje	Bomega	-5993280125378803558	art_f9b1b9358322c71f46b79673c1eff311	https://bomega.pl/wp-content/uploads/2021/11/weronika.jpg
2021-11-25 17:44:48	Mikroblogi	Wypowiedź	Twitter	13	0		RafalTeresin	Neutralny	Nieokreślona		0						0	123	0	42	0	RT @MateuszGruzla: ❗❗Kajtuś przestał jeść, napady padaczki są coraz silniejsze, a ruch staje się niemożliwy. Choroba zabija mojego synka! Z…	https://twitter.com/RafalTeresin/status/1463911560603217920	Twitter		sm_80128bcad5caab0aafa71a9971e9e10f
2021-11-25 17:41:38	Mikroblogi	Wypowiedź	Twitter	396	19		InesAgnieszka	Neutralny	Nieokreślona		0						0	123	0	1254	0	RT @MateuszGruzla: ❗❗Kajtuś przestał jeść, napady padaczki są coraz silniejsze, a ruch staje się niemożliwy. Choroba zabija mojego synka! Z…	https://twitter.com/InesAgnieszka/status/1463910760858406922	Twitter		sm_f9c827292dc397ce7c12207948bce6a1
2021-11-25 17:41:16	Mikroblogi	Wypowiedź	Twitter	1089	54		atena0203	Neutralny	Nieokreślona		0						0	123	0	3447	0	RT @MateuszGruzla: ❗❗Kajtuś przestał jeść, napady padaczki są coraz silniejsze, a ruch staje się niemożliwy. Choroba zabija mojego synka! Z…	https://twitter.com/atena0203/status/1463910668776652804	Twitter		sm_4ba0ca287cf9fab9a47cbe8c10bc7ec9
2021-11-25 17:40:12	Mikroblogi	Wypowiedź	Twitter	19	0		jag0dzianka_	Neutralny	Nieokreślona		0						0	0	0	62	0	Epilepsji tu dostanę zara chb co to za światełka XD	https://twitter.com/jag0dzianka_/status/1463910399871442952	Twitter		sm_b7d52a387dc1585b05f63fc2339e82e2
2021-11-25 17:33:24	Mikroblogi	Wypowiedź	Twitter	150	7		ManolitoSchutz2	Neutralny	Nieokreślona		0						0	123	0	476	0	RT @MateuszGruzla: ❗❗Kajtuś przestał jeść, napady padaczki są coraz silniejsze, a ruch staje się niemożliwy. Choroba zabija mojego synka! Z…	https://twitter.com/ManolitoSchutz2/status/1463908691233673216	Twitter		sm_762d6668f5390c9c914cb101859dbc72
2021-11-25 17:28:25	Mikroblogi	Wypowiedź	Twitter	310	15		mychau1979	Neutralny	Nieokreślona		0						0	123	0	983	0	RT @MateuszGruzla: ❗❗Kajtuś przestał jeść, napady padaczki są coraz silniejsze, a ruch staje się niemożliwy. Choroba zabija mojego synka! Z…	https://twitter.com/mychau1979/status/1463907438151753728	Twitter		sm_db7b1e117a9ae41d3edfcc9950ecfea9
2021-11-25 17:15:36	Mikroblogi	Wypowiedź	Twitter	1311	65		FrankNied	Neutralny	Nieokreślona		0						0	119	0	4149	0	RT @MateuszGruzla: ❗❗Kajtuś przestał jeść, napady padaczki są coraz silniejsze, a ruch staje się niemożliwy. Choroba zabija mojego synka! Z…	https://twitter.com/FrankNied/status/1463904212371312640	Twitter		sm_d319e004e72c0982e4834232bc2da2f4
2021-11-25 17:13:29	Mikroblogi	Wypowiedź	Twitter	165	8		pr3zmus	Neutralny	Nieokreślona		0						0	119	0	525	0	RT @MateuszGruzla: ❗❗Kajtuś przestał jeść, napady padaczki są coraz silniejsze, a ruch staje się niemożliwy. Choroba zabija mojego synka! Z…	https://twitter.com/pr3zmus/status/1463903677450797056	Twitter		sm_5bbadc534f9fb6234a4ea47a72f5baf8
2021-11-25 17:12:17	Portale	Artykuł	o2.pl	200000	22000	Kajetan ma zaledwie 3-latka.	Wirtualna Polska	Neutralny	Nieokreślona		0						0	0	0	0	0	Kajetan ma trzy latka, ale nie chodzi, nie mówi i nie siada. Ma bardzo rzadką chorobę genetyczną, która wkrótce może przyczynić się do jego śmierci. Potrzebna jest pilna pomoc, aby uratować chłopca. Kajetan ma trzy lata, ale nie mówi, nie chodzi i nie siada. Nie może także normalnie jeść, bo przełyk nie działa prawidłowo. Coraz częściej ma napady padaczki, a umiejętności, które chłopiec nabywa, s…	https://www.o2.pl/informacje/kajetan-ma-zaledwie-3-latka-6708620224637440a	o2.pl	6793859105385052488	art_c4aaf79dc6098dcee5e22cdc5aca92f5	https://v.wpimg.pl/YzAwOWU5dhsgFTlkek57DmNNbT48F3VYNFV1dXoEaEJ2D3ZnZRo_Ey0SPTIlWncdMwI_NiJFdwotWC4nPBovS24TJiQlWTgDbhIiNTBRdkx3R31hMwFgV3BCd2N4AT1NcVp2ZmADdE9xFCxnZQw8Q3QUe3Uo
2021-11-25 16:35:01	Mikroblogi	Wypowiedź	Twitter	554	27		K_M_Maron	Neutralny	Nieokreślona		0						0	113	0	1756	0	RT @MateuszGruzla: ❗❗Kajtuś przestał jeść, napady padaczki są coraz silniejsze, a ruch staje się niemożliwy. Choroba zabija mojego synka! Z…	https://twitter.com/K_M_Maron/status/1463893995780718592	Twitter		sm_5339c91b9ef61254988fbd41cb254a87
2021-11-25 16:32:02	Portale	Artykuł	Interia	200000	22000	Wodogłowie - co warto o nim wiedzieć?	Aleksandra Chruścielewska	Neutralny	Nieokreślona		0						0	0	0	0	0	Wodogłowie związane jest ze zwiększeniem objętości płynu mózgowo-rdzeniowego w układzie komorowym mózgu. Choroba może mieć charakter zarówno wrodzony, jak i nabyty. Nieleczone wodogłowie doprowadzić może do nieodwracalnych zmian w mózgu oraz przedwczesnej śmierci. Co jeszcze należy wiedzieć o chorobie? Poniżej znajdziesz najważniejsze informacje o wodogłowiu. Wodogłowie - charakterystyka i statys…	https://zdrowie.interia.pl/zdrowie/uklad-nerwowy/news-wodoglowie-co-warto-o-nim-wiedziec,nId,5663437	Interia	-772159597783363241	art_332a11f17e8aca10a6a4ceaf76aaf951	https://i.iplsc.com/-/000DR6RMMCRSSJD8-C411.jpg
2021-11-25 16:30:58	Mikroblogi	Wypowiedź	Twitter	84	4		ola_k61	Neutralny	Nieokreślona		0						0	113	0	268	0	RT @MateuszGruzla: ❗❗Kajtuś przestał jeść, napady padaczki są coraz silniejsze, a ruch staje się niemożliwy. Choroba zabija mojego synka! Z…	https://twitter.com/ola_k61/status/1463892978548760584	Twitter		sm_a7033750e943623a7abdf4a2ecb06be3
2021-11-25 16:29:09	Mikroblogi	Wypowiedź	Twitter	129	6		marianek1952	Neutralny	Nieokreślona		0						0	113	0	411	0	RT @MateuszGruzla: ❗❗Kajtuś przestał jeść, napady padaczki są coraz silniejsze, a ruch staje się niemożliwy. Choroba zabija mojego synka! Z…	https://twitter.com/marianek1952/status/1463892522204336132	Twitter		sm_816940cdec1a85fbcc7dec3ed3c3365c
2021-11-25 16:28:34	Mikroblogi	Wypowiedź	Twitter	47	2		scrat83_PL	Neutralny	Nieokreślona		0						0	113	0	150	0	RT @MateuszGruzla: ❗❗Kajtuś przestał jeść, napady padaczki są coraz silniejsze, a ruch staje się niemożliwy. Choroba zabija mojego synka! Z…	https://twitter.com/scrat83_PL/status/1463892373822394377	Twitter		sm_6ef9dd348fb80d82fdfe6153f87474bb
2021-11-25 16:24:06	Mikroblogi	Wypowiedź	Twitter	145	7		Mariolla_L	Neutralny	Nieokreślona		0						0	113	0	460	0	RT @MateuszGruzla: ❗❗Kajtuś przestał jeść, napady padaczki są coraz silniejsze, a ruch staje się niemożliwy. Choroba zabija mojego synka! Z…	https://twitter.com/Mariolla_L/status/1463891248209698825	Twitter		sm_32d842a5abda52fc72b76f249a0148fb
2021-11-25 16:21:09	Mikroblogi	Wypowiedź	Twitter	49	2		MariaMaria0987	Neutralny	Nieokreślona		0						0	113	0	156	0	RT @MateuszGruzla: ❗❗Kajtuś przestał jeść, napady padaczki są coraz silniejsze, a ruch staje się niemożliwy. Choroba zabija mojego synka! Z…	https://twitter.com/MariaMaria0987/status/1463890506715385865	Twitter		sm_86a298345e5e4865d885cdd511414317
2021-11-25 15:54:28	Mikroblogi	Wypowiedź	Twitter	4	0		nowakm12	Neutralny	Nieokreślona		0						0	113	0	15	0	RT @MateuszGruzla: ❗❗Kajtuś przestał jeść, napady padaczki są coraz silniejsze, a ruch staje się niemożliwy. Choroba zabija mojego synka! Z…	https://twitter.com/nowakm12/status/1463883793849274370	Twitter		sm_c91594cea55be35d298085a8f3e20c8e
2021-11-25 15:51:08	Mikroblogi	Wypowiedź	Twitter	30	1		Zonaimama	Neutralny	Nieokreślona		0						0	113	0	96	0	RT @MateuszGruzla: ❗❗Kajtuś przestał jeść, napady padaczki są coraz silniejsze, a ruch staje się niemożliwy. Choroba zabija mojego synka! Z…	https://twitter.com/Zonaimama/status/1463882952404881419	Twitter		sm_087e633a0dd39c544adac2b85f60430c
2021-11-25 15:46:37	Mikroblogi	Wypowiedź	Twitter	79	3		elasiarkowska	Neutralny	Nieokreślona		0						0	113	0	252	0	RT @MateuszGruzla: ❗❗Kajtuś przestał jeść, napady padaczki są coraz silniejsze, a ruch staje się niemożliwy. Choroba zabija mojego synka! Z…	https://twitter.com/elasiarkowska/status/1463881817057017863	Twitter		sm_6fb48b3777a958989cd51352e46b20d5
2021-11-25 15:46:27	Mikroblogi	Wypowiedź	Twitter	100	5		Jadwigakowalc15	Neutralny	Nieokreślona		0						0	113	0	317	0	RT @MateuszGruzla: ❗❗Kajtuś przestał jeść, napady padaczki są coraz silniejsze, a ruch staje się niemożliwy. Choroba zabija mojego synka! Z…	https://twitter.com/Jadwigakowalc15/status/1463881774543642632	Twitter		sm_88b902e6ac5f3ae0129b8d6f025e2913
2021-11-25 15:45:23	Mikroblogi	Wypowiedź	Twitter	141	7		Wojtek84185273	Neutralny	Nieokreślona		0						0	113	0	448	0	RT @MateuszGruzla: ❗❗Kajtuś przestał jeść, napady padaczki są coraz silniejsze, a ruch staje się niemożliwy. Choroba zabija mojego synka! Z…	https://twitter.com/Wojtek84185273/status/1463881506821136391	Twitter		sm_39450efb53e25741c6ff0b8135047387
2021-11-25 15:30:01	Mikroblogi	Wypowiedź	Twitter	140	7		ElaNinka101	Neutralny	Nieokreślona		0						0	113	0	444	0	RT @MateuszGruzla: ❗❗Kajtuś przestał jeść, napady padaczki są coraz silniejsze, a ruch staje się niemożliwy. Choroba zabija mojego synka! Z…	https://twitter.com/ElaNinka101/status/1463877639513460740	Twitter		sm_23ff7a17700b6855cf328b0843029a26
2021-11-25 15:27:22	Mikroblogi	Wypowiedź	Twitter	67	3		WojciechTalaga	Neutralny	Nieokreślona		0						0	113	0	213	0	RT @MateuszGruzla: ❗❗Kajtuś przestał jeść, napady padaczki są coraz silniejsze, a ruch staje się niemożliwy. Choroba zabija mojego synka! Z…	https://twitter.com/WojciechTalaga/status/1463876973218906112	Twitter		sm_7db093e3fa7e9709eb3ac8238e430247
2021-11-25 15:27:07	Mikroblogi	Wypowiedź	Twitter	171	8		JURKF	Neutralny	Nieokreślona		0						0	113	0	544	0	RT @MateuszGruzla: ❗❗Kajtuś przestał jeść, napady padaczki są coraz silniejsze, a ruch staje się niemożliwy. Choroba zabija mojego synka! Z…	https://twitter.com/JURKF/status/1463876910778404864	Twitter		sm_8b16dc00ea7b121ed090e6cbb7c98995
2021-11-25 15:26:40	Mikroblogi	Wypowiedź	Twitter	23	1		Renata_Pokr	Neutralny	Nieokreślona		0						0	113	0	74	0	RT @MateuszGruzla: ❗❗Kajtuś przestał jeść, napady padaczki są coraz silniejsze, a ruch staje się niemożliwy. Choroba zabija mojego synka! Z…	https://twitter.com/Renata_Pokr/status/1463876797121142784	Twitter		sm_58a601c3e440f40fd8b5d6ec48f2ddfa
2021-11-25 15:02:36	Portale	Artykuł	Dziennik Polski	33888	4405	Najnowsze tweety z 25.11.2021 Rzecznika Praw Pacjenta. O czym musisz wiedzieć?		Neutralny	Nieokreślona		0						0	0	0	0	0	25.11.2021 na profilu Rzecznika Praw Pacjenta pojawił się tweet: "Dziś odbyło się spotkanie Zespołu ds. psychiatrii i neurologii Rady Organizacji Pacjentów przy Rzeczniku Praw Pacjenta. Rozmawialiśmy o funkcjonowaniu i dostępności dla pacjentów Centrów Zdrowia Psychicznego oraz o medycznych i prawnych aspektach padaczki dziecięcej. . ". Rzecznik Praw Pacjenta to urząd odpowiedzialny za ochronę pa…	https://dziennikpolski24.pl/najnowsze-tweety-z-25112021-rzecznika-praw-pacjenta-o-czym-musisz-wiedziec/ar/c11p1-21847475	Dziennik Polski	-974621692967634331	art_eeb772ba2e00672ac622dcab33b6d616	https://d-art.ppstatic.pl/kadry/art-art/8d/5b/21847475_689966729_original.jpg
2021-11-25 14:58:45	Mikroblogi	Wypowiedź	Twitter	1441	72		RzeczPacjenta	Neutralny	Nieokreślona		7						0	3	0	4561	0	Dziś odbyło się spotkanie Zespołu ds. psychiatrii i neurologii Rady Organizacji Pacjentów przy Rzeczniku Praw Pacjenta. Rozmawialiśmy o funkcjonowaniu i dostępności dla pacjentów Centrów Zdrowia Psychicznego oraz o medycznych i prawnych aspektach padaczki dziecięcej. https://t.co/EnE3oHCf9d	https://twitter.com/RzeczPacjenta/status/1463869769967362056	Twitter		sm_6093e0ef8ad474f417242e62de0eabf1	http://pbs.twimg.com/media/FFC1BgAXIAgcPr8.jpg
2021-11-25 14:38:32	Portale	Artykuł	Konstantynowlodzki - Nasze miasto	491	63	Śpisz w łóżku ze swoim psem? Oto 5 powodów, dla których nie warto go wyrzucać! Poznaj plusy i minusy spania ze swoim pupilem	Marta Siesicka-Osiak	Neutralny	Nieokreślona											0		Spanie z psem może przynieść właścicielowi wiele korzyści, zdarzają się jednak sytuacje, w których powinniśmy unikać pozwalania psu na wchodzenie do naszego łóżka. Naukowcy coraz częściej badają wpływ kontaktu ze zwierzętami na nasze zdrowie. Wśród korzyści płynących ze spania z czworonogami wymieniają najczęściej pozytywne zmiany w psychice. Kontakt z psami koi nasze nerwy i poprawia samopoczuci…	https://konstantynowlodzki.naszemiasto.pl/spisz-w-lozku-ze-swoim-psem-oto-5-powodow-dla-ktorych-nie/ar/c14-8559597	Konstantynowlodzki - Nasze miasto		art_cfad8318e131fd604fd5fcc15864a08e	https://d-art.ppstatic.pl/kadry/k/r/c4/82/619ded8520c38_o_large.jpg
2021-11-25 14:20:24	Mikroblogi	Wypowiedź	Twitter	103	5		AAmagda24	Neutralny	Nieokreślona		0						0	97	0	327	0	RT @MateuszGruzla: ❗❗Kajtuś przestał jeść, napady padaczki są coraz silniejsze, a ruch staje się niemożliwy. Choroba zabija mojego synka! Z…	https://twitter.com/AAmagda24/status/1463860118584500234	Twitter		sm_79807638d39a8dc8e6186fd3b59967a9
2021-11-25 14:18:10	Mikroblogi	Wypowiedź	Twitter	34	1		akris58	Neutralny	Nieokreślona		0						0	97	0	108	0	RT @MateuszGruzla: ❗❗Kajtuś przestał jeść, napady padaczki są coraz silniejsze, a ruch staje się niemożliwy. Choroba zabija mojego synka! Z…	https://twitter.com/akris58/status/1463859556505862149	Twitter		sm_aa6ef4c8caaa17beb63d3573985c27c9
2021-11-25 14:16:09	Portale	Artykuł	Aleksandrowlodzki - Nasze miasto	491	63	Śpisz w łóżku ze swoim psem? Oto powody, dla których nie warto go wyrzucać! Takie są plusy i minusy spania ze swoim pupilem	Marta Siesicka-Osiak	Neutralny	Nieokreślona											0		Spanie z psem może przynieść właścicielowi wiele korzyści, zdarzają się jednak sytuacje, w których powinniśmy unikać pozwalania psu na wchodzenie do naszego łóżka. Naukowcy coraz częściej badają wpływ kontaktu ze zwierzętami na nasze zdrowie. Wśród korzyści płynących ze spania z czworonogami wymieniają najczęściej pozytywne zmiany w psychice. Kontakt z psami koi nasze nerwy i poprawia samopoczuci…	https://aleksandrowlodzki.naszemiasto.pl/spisz-w-lozku-ze-swoim-psem-oto-powody-dla-ktorych-nie/ar/c14-8559597	Aleksandrowlodzki - Nasze miasto		art_2d875a5bb70fe73b5b38de9ecbb8f50c	https://d-art.ppstatic.pl/kadry/k/r/c4/82/619ded8520c38_o_large.jpg
2021-11-25 14:16:04	Mikroblogi	Wypowiedź	Twitter	537	26		TeresaWawrzonk1	Neutralny	Nieokreślona		0						0	131	0	1702	0	RT @MateuszGruzla: ❗❗Kajtuś przestał jeść, napady padaczki są coraz silniejsze, a ruch staje się niemożliwy. Choroba zabija mojego synka! Z…	https://twitter.com/TeresaWawrzonk1/status/1463859030775025664	Twitter		sm_f61adf42ed8ae730d03a5fec08332fdb
2021-11-25 14:13:59	Mikroblogi	Wypowiedź	Twitter	11	0		PawlakKazimierz	Neutralny	Nieokreślona		0						0	97	0	36	0	RT @MateuszGruzla: ❗❗Kajtuś przestał jeść, napady padaczki są coraz silniejsze, a ruch staje się niemożliwy. Choroba zabija mojego synka! Z…	https://twitter.com/PawlakKazimierz/status/1463858504960299011	Twitter		sm_efd20c3fbb029afd627ebd903cf1fd04
2021-11-25 14:11:46	Filmy	Komentarz	YouTube	0	0		Just Karvlvia	Neutralny	Nieokreślona		0						0	0	0	0	0	Tymczasem osoby z epilepsja ????	http://youtube.com/watch?v=YU7ltFYjq9w&lc=UgwN-5hQHvCKyAClMC14AaABAg	YouTube		sm_8dcfff61fe2c607c08b2a3db5e45343f
2021-11-25 14:11:15	Mikroblogi	Wypowiedź	Twitter	632	31		2225kuc	Neutralny	Nieokreślona		0						0	97	0	2001	0	RT @MateuszGruzla: ❗❗Kajtuś przestał jeść, napady padaczki są coraz silniejsze, a ruch staje się niemożliwy. Choroba zabija mojego synka! Z…	https://twitter.com/2225kuc/status/1463857816842682382	Twitter		sm_33b3a1dd339310ff0ca22e9991e010e9
2021-11-25 14:05:03	Mikroblogi	Wypowiedź	Twitter	3	0		Jac_Str	Neutralny	Nieokreślona		0						0	97	0	11	0	RT @MateuszGruzla: ❗❗Kajtuś przestał jeść, napady padaczki są coraz silniejsze, a ruch staje się niemożliwy. Choroba zabija mojego synka! Z…	https://twitter.com/Jac_Str/status/1463856258004439046	Twitter		sm_ffd20d09cca0fc30ed924bcd6f22dfae
2021-11-25 14:04:16	Mikroblogi	Wypowiedź	Twitter	1385	69		Halusia10	Neutralny	Nieokreślona		0						0	97	0	4385	0	RT @MateuszGruzla: ❗❗Kajtuś przestał jeść, napady padaczki są coraz silniejsze, a ruch staje się niemożliwy. Choroba zabija mojego synka! Z…	https://twitter.com/Halusia10/status/1463856059169349635	Twitter		sm_80a311bfbc4156c2b2b96e877fbe3ef6
2021-11-25 13:57:32	Mikroblogi	Wypowiedź	Twitter	30	1		takitamjanek	Neutralny	Nieokreślona		0						0	97	0	98	0	RT @MateuszGruzla: ❗❗Kajtuś przestał jeść, napady padaczki są coraz silniejsze, a ruch staje się niemożliwy. Choroba zabija mojego synka! Z…	https://twitter.com/takitamjanek/status/1463854366813786114	Twitter		sm_219ca16db0083e2a2cce05ff5bf8b928
2021-11-25 13:44:58	Mikroblogi	Wypowiedź	Twitter	171	8		Matraszak	Neutralny	Nieokreślona		0						0	97	0	543	0	RT @MateuszGruzla: ❗❗Kajtuś przestał jeść, napady padaczki są coraz silniejsze, a ruch staje się niemożliwy. Choroba zabija mojego synka! Z…	https://twitter.com/Matraszak/status/1463851202375041024	Twitter		sm_50705889e57a5009f12aee0258ca2f8a
2021-11-25 12:38:21	Społeczności	Komentarz	Facebook	0	0		Facebook guests	Neutralny	Nieokreślona		0	0	0	0	0	0				0		Kochani 2 dzieci pochowałem ??które są już Aniołkami w niebie??tak naprawdę to nikt nie wie co ja przechodzę i przechodziłem ??kto stracił dzieci ten Wie jaki to ból i nigdy nie przestanie boleć ??Wiki Moja Jedyna Córeczka która została na tym świecie, Moja Miłość dla Niej zrobię Wszystko jak każdy tata i mama dla swojego dziecka nawet to, że się poniżam i proszę o Pomoc dla Niej na prywatną reha…	https://www.facebook.com/63563473556_10159285102093557	Facebook		sm_dd144cfed07cf6f413af4e5b004fa11c
2021-11-25 12:32:45	Filmy	Komentarz	YouTube	0	0		Stefan Padaczka	Neutralny	Mężczyzna		0						0	0	0	0	0	Nie znam tych wszystkich Koro, Edzio, Bober itd nie wiem kto to kompletnie ale jak maja dawac takie walki to niech wpadaja na fame ??	http://youtube.com/watch?v=-Gcy-01RPks&lc=UgxRYCUaLGouz_5nAJF4AaABAg	YouTube		sm_9fd2a47db0f722adcfedc74cbfe37e20
2021-11-25 12:27:45	Mikroblogi	Wypowiedź	Twitter	98	4		Olka04632408	Neutralny	Nieokreślona		0						0	80	0	311	0	RT @MateuszGruzla: ❗❗Kajtuś przestał jeść, napady padaczki są coraz silniejsze, a ruch staje się niemożliwy. Choroba zabija mojego synka! Z…	https://twitter.com/Olka04632408/status/1463831772270141440	Twitter		sm_dc222fa5035ee4ff18ec9662138a6aed
2021-11-25 12:20:25	Mikroblogi	Wypowiedź	Twitter	128	6		grazyna1953	Neutralny	Nieokreślona		0						0	80	0	408	0	RT @MateuszGruzla: ❗❗Kajtuś przestał jeść, napady padaczki są coraz silniejsze, a ruch staje się niemożliwy. Choroba zabija mojego synka! Z…	https://twitter.com/grazyna1953/status/1463829926365249539	Twitter		sm_889f5645d2a2b710b5dec6ab8ed8093f
2021-11-25 12:19:45	Mikroblogi	Wypowiedź	Twitter	202	10		lesiak_maria	Neutralny	Nieokreślona		0						0	80	0	642	0	RT @MateuszGruzla: ❗❗Kajtuś przestał jeść, napady padaczki są coraz silniejsze, a ruch staje się niemożliwy. Choroba zabija mojego synka! Z…	https://twitter.com/lesiak_maria/status/1463829756668006401	Twitter		sm_f91a910e8fb88c9930f4ccd5064171c9
2021-11-25 12:17:16	Mikroblogi	Wypowiedź	Twitter	524	26		Ewe_Art	Neutralny	Nieokreślona		0						0	80	0	1660	0	RT @MateuszGruzla: ❗❗Kajtuś przestał jeść, napady padaczki są coraz silniejsze, a ruch staje się niemożliwy. Choroba zabija mojego synka! Z…	https://twitter.com/Ewe_Art/status/1463829130739433472	Twitter		sm_9a5161ca274ac04c59a3ab3922a84297
2021-11-25 12:16:41	Filmy	Komentarz	YouTube	0	0		Lidzia Zuzia	Neutralny	Kobieta		0						0	0	0	0	0	Super słyszeć te historie z Twoich ust. Mnie osobiście bardzo zaintrygowała historia starszego Pana, poruszającego się o lasce i chorującego na epilepsje. Chyba ujawnił mi się mój kryminalny konik, bo od razu zastanowiło mnie, jak żona pozwoliła starszemu i choremu mężowi wyruszyć na szlak? Potem ta laska na drzewie. Bardzo jestem ciekawa czy Pan się finalnie odnalazł, z perspektywy kryminalnej, …	http://youtube.com/watch?v=uDghJil7DaU&lc=Ugy2FN9uih4rjHCeUtp4AaABAg	YouTube		sm_6d0ceefa59f82942a98226b8fcef55d5
2021-11-25 12:12:52	Mikroblogi	Wypowiedź	Twitter	196	9		Stephanos2412	Neutralny	Nieokreślona		0						0	80	0	622	0	RT @MateuszGruzla: ❗❗Kajtuś przestał jeść, napady padaczki są coraz silniejsze, a ruch staje się niemożliwy. Choroba zabija mojego synka! Z…	https://twitter.com/Stephanos2412/status/1463828023891968003	Twitter		sm_5285a4dc6e4f08c0fb4bfbcdcb30b97d
2021-11-25 12:07:02	Mikroblogi	Wypowiedź	Twitter	88	4		f1observer1	Neutralny	Nieokreślona		0						0	80	0	279	0	RT @MateuszGruzla: ❗❗Kajtuś przestał jeść, napady padaczki są coraz silniejsze, a ruch staje się niemożliwy. Choroba zabija mojego synka! Z…	https://twitter.com/f1observer1/status/1463826556149633026	Twitter		sm_91b391073747bd3c15b44073f485da75
2021-11-25 12:06:00	Mikroblogi	Wypowiedź	Twitter	12	0		picoleks81	Neutralny	Nieokreślona		0						0	80	0	38	0	RT @MateuszGruzla: ❗❗Kajtuś przestał jeść, napady padaczki są coraz silniejsze, a ruch staje się niemożliwy. Choroba zabija mojego synka! Z…	https://twitter.com/picoleks81/status/1463826298137157636	Twitter		sm_f1463f6ea09c54c9878d6f7f4738a3f7
2021-11-25 12:05:47	Mikroblogi	Wypowiedź	Twitter	51	2		matkapotrojna	Neutralny	Nieokreślona		0						0	80	0	162	0	RT @MateuszGruzla: ❗❗Kajtuś przestał jeść, napady padaczki są coraz silniejsze, a ruch staje się niemożliwy. Choroba zabija mojego synka! Z…	https://twitter.com/matkapotrojna/status/1463826244508782597	Twitter		sm_bdc2992970915c8c18a2aa85b3c95860
2021-11-25 11:59:38	Mikroblogi	Wypowiedź	Twitter	30	1		85Awek	Neutralny	Nieokreślona		0						0	80	0	98	0	RT @MateuszGruzla: ❗❗Kajtuś przestał jeść, napady padaczki są coraz silniejsze, a ruch staje się niemożliwy. Choroba zabija mojego synka! Z…	https://twitter.com/85Awek/status/1463824695191613452	Twitter		sm_9f5ce02ff45f1e5f95fa1b4b05d3f499
2021-11-25 11:54:33	Mikroblogi	Wypowiedź	Twitter	130	6		TataMatyldy	Neutralny	Nieokreślona		0						0	80	0	412	0	RT @MateuszGruzla: ❗❗Kajtuś przestał jeść, napady padaczki są coraz silniejsze, a ruch staje się niemożliwy. Choroba zabija mojego synka! Z…	https://twitter.com/TataMatyldy/status/1463823416524476418	Twitter		sm_f680fe227e138793127fe910c84ae68d
2021-11-25 11:53:02	Mikroblogi	Wypowiedź	Twitter	55	2		wiktor_gluchol	Neutralny	Nieokreślona		0						0	0	0	176	0	@Pawel_Lewicki87 @johndow53226097 @SJABT34 I pominę epilepsję banderowców i innych, ale faktem jest, że Ukraina jest krainą geograficzną, administracyjną nie żadnym państwem.	https://twitter.com/wiktor_gluchol/status/1463823034775748610	Twitter		sm_96f707315fcef72b35f45a37efd3f1f1
2021-11-25 11:50:05	Mikroblogi	Wypowiedź	Twitter	173	8		qwasiorek	Neutralny	Nieokreślona		0						0	80	0	550	0	RT @MateuszGruzla: ❗❗Kajtuś przestał jeść, napady padaczki są coraz silniejsze, a ruch staje się niemożliwy. Choroba zabija mojego synka! Z…	https://twitter.com/qwasiorek/status/1463822292035817474	Twitter		sm_8988e251c4a17119c7b82d6c048148f9
2021-11-25 11:46:52	Mikroblogi	Wypowiedź	Twitter	11	0		Al_Szewczuk94	Neutralny	Nieokreślona		0						0	80	0	36	0	RT @MateuszGruzla: ❗❗Kajtuś przestał jeść, napady padaczki są coraz silniejsze, a ruch staje się niemożliwy. Choroba zabija mojego synka! Z…	https://twitter.com/Al_Szewczuk94/status/1463821484162486277	Twitter		sm_9f4e7251de3278a2fc964057dc78ebe0
2021-11-25 11:33:10	Mikroblogi	Wypowiedź	Twitter	104	5		wonteczowazara1	Neutralny	Nieokreślona		0						0	80	0	331	0	RT @MateuszGruzla: ❗❗Kajtuś przestał jeść, napady padaczki są coraz silniejsze, a ruch staje się niemożliwy. Choroba zabija mojego synka! Z…	https://twitter.com/wonteczowazara1/status/1463818033298915328	Twitter		sm_c5a27925dc82493718de4d54997b6d38
2021-11-25 11:32:24	Mikroblogi	Wypowiedź	Twitter	161	8		AR56201	Neutralny	Nieokreślona		0						0	80	0	511	0	RT @MateuszGruzla: ❗❗Kajtuś przestał jeść, napady padaczki są coraz silniejsze, a ruch staje się niemożliwy. Choroba zabija mojego synka! Z…	https://twitter.com/AR56201/status/1463817842307088393	Twitter		sm_2d87acb533e39914979c078b7e5ee30b
2021-11-25 11:30:56	Mikroblogi	Wypowiedź	Twitter	73	3		Cezary50318861	Neutralny	Nieokreślona		0						0	80	0	234	0	RT @MateuszGruzla: ❗❗Kajtuś przestał jeść, napady padaczki są coraz silniejsze, a ruch staje się niemożliwy. Choroba zabija mojego synka! Z…	https://twitter.com/Cezary50318861/status/1463817471631282178	Twitter		sm_46d8828e6458ef94546dd4b51281609f
2021-11-25 11:30:19	Mikroblogi	Wypowiedź	Twitter	368	18		Greg727	Neutralny	Nieokreślona		0						0	80	0	1165	0	RT @MateuszGruzla: ❗❗Kajtuś przestał jeść, napady padaczki są coraz silniejsze, a ruch staje się niemożliwy. Choroba zabija mojego synka! Z…	https://twitter.com/Greg727/status/1463817315842236420	Twitter		sm_e54f7684a9fb27eaa7699a97501f4e66
2021-11-25 11:21:11	Mikroblogi	Wypowiedź	Twitter	94	4		ZdzisR	Neutralny	Nieokreślona		0						0	80	0	298	0	RT @MateuszGruzla: ❗❗Kajtuś przestał jeść, napady padaczki są coraz silniejsze, a ruch staje się niemożliwy. Choroba zabija mojego synka! Z…	https://twitter.com/ZdzisR/status/1463815018558984195	Twitter		sm_e8bdf5cfc9ede85b824c7a9b45690d25
2021-11-25 11:16:37	Mikroblogi	Wypowiedź	Twitter	32	1		JoannaPietrasi1	Neutralny	Nieokreślona		0						0	80	0	103	0	RT @MateuszGruzla: ❗❗Kajtuś przestał jeść, napady padaczki są coraz silniejsze, a ruch staje się niemożliwy. Choroba zabija mojego synka! Z…	https://twitter.com/JoannaPietrasi1/status/1463813870930255877	Twitter		sm_1e5e2e2f5aef4aca5203720e363172b7
2021-11-25 11:13:32	Mikroblogi	Wypowiedź	Twitter	77	3		ABambinka	Neutralny	Nieokreślona		0						0	64	0	245	0	RT @MateuszGruzla: ❗❗Kajtuś przestał jeść, napady padaczki są coraz silniejsze, a ruch staje się niemożliwy. Choroba zabija mojego synka! Z…	https://twitter.com/ABambinka/status/1463813095575457803	Twitter		sm_9efd6c32e7c407f1bcbd4418083d2a90
2021-11-25 11:13:13	Mikroblogi	Wypowiedź	Twitter	368	18		HubertCiurus	Neutralny	Nieokreślona		0						0	64	0	1166	0	RT @MateuszGruzla: ❗❗Kajtuś przestał jeść, napady padaczki są coraz silniejsze, a ruch staje się niemożliwy. Choroba zabija mojego synka! Z…	https://twitter.com/HubertCiurus/status/1463813012989657088	Twitter		sm_02120fefbd257185ae6dbce171bb5402
2021-11-25 11:12:50	Mikroblogi	Wypowiedź	Twitter	188	9		Posypcok	Neutralny	Nieokreślona		0						0	64	0	596	0	RT @MateuszGruzla: ❗❗Kajtuś przestał jeść, napady padaczki są coraz silniejsze, a ruch staje się niemożliwy. Choroba zabija mojego synka! Z…	https://twitter.com/Posypcok/status/1463812918546505728	Twitter		sm_264a4d14f39146672952fb0dac1c791e
2021-11-25 11:12:00	Mikroblogi	Wypowiedź	Twitter	19	0		WenetaP	Neutralny	Nieokreślona		0						0	64	0	63	0	RT @MateuszGruzla: ❗❗Kajtuś przestał jeść, napady padaczki są coraz silniejsze, a ruch staje się niemożliwy. Choroba zabija mojego synka! Z…	https://twitter.com/WenetaP/status/1463812708621598723	Twitter		sm_7045ba1d40a2d88882085b4525c263d5
2021-11-25 11:11:47	Mikroblogi	Wypowiedź	Twitter	4	0		PrzepioraMichal	Neutralny	Nieokreślona		0						0	64	0	14	0	RT @MateuszGruzla: ❗❗Kajtuś przestał jeść, napady padaczki są coraz silniejsze, a ruch staje się niemożliwy. Choroba zabija mojego synka! Z…	https://twitter.com/PrzepioraMichal/status/1463812654900957192	Twitter		sm_aaa80dfe403889ef3566428922253d37
2021-11-25 11:11:24	Mikroblogi	Wypowiedź	Twitter	29	1		Enka84576775	Neutralny	Nieokreślona		0						0	64	0	93	0	RT @MateuszGruzla: ❗❗Kajtuś przestał jeść, napady padaczki są coraz silniejsze, a ruch staje się niemożliwy. Choroba zabija mojego synka! Z…	https://twitter.com/Enka84576775/status/1463812555969806336	Twitter		sm_8497767ee75498f576631faa94b06ac9
2021-11-25 11:09:39	Mikroblogi	Wypowiedź	Twitter	13	0		adamesPEP	Neutralny	Nieokreślona		0						0	64	0	43	0	RT @MateuszGruzla: ❗❗Kajtuś przestał jeść, napady padaczki są coraz silniejsze, a ruch staje się niemożliwy. Choroba zabija mojego synka! Z…	https://twitter.com/adamesPEP/status/1463812118143242242	Twitter		sm_051657b97cd89b41e5c9d96a09afc725
2021-11-25 11:09:05	Mikroblogi	Wypowiedź	Twitter	428	21		Izabela46334690	Neutralny	Nieokreślona		0						0	64	0	1356	0	RT @MateuszGruzla: ❗❗Kajtuś przestał jeść, napady padaczki są coraz silniejsze, a ruch staje się niemożliwy. Choroba zabija mojego synka! Z…	https://twitter.com/Izabela46334690/status/1463811973884354562	Twitter		sm_8e78047093d7c48063cb96e8eb71683d
2021-11-25 11:09:00	Portale	Artykuł	?	10	1	Walka z SM. Historia Izy Czarneckiej-Walickiej	Anna Jarosz	Neutralny	Nieokreślona		0						0	0	0	0	0	Był rok 1997. Młoda dziennikarka przygotowywała się do ważnego dla niej wywiadu. Ale ranek tego dnia zaskoczył ją niewyobrażalnym bólem oka. Ból był tak silny, że uniemożliwiał normalne funkcjonowanie. Co robić? Szybka mobilizacja i wizyta u okulisty. Lekarz wypisuje na cito skierowanie do szpitala. Ale przecież trzeba zrobić wywiad. Na szpital będzie czas jutro... Iza Czarnecka-Walicka zawsze by…	https://ktociewyleczy.pl/wiedza/problemy-zdrowotne/choroby-ukladu-nerwowego/stwardnienie-rozsiane-sm/10494-walka-z-sm-historia-izy-czarneckiej-walickiej	ktociewyleczy.pl	-6368941753187826635	art_9ab6d6e3fd0928dd2573bb94d58ffd42	https://ktociewyleczy.pl/i/2021/11/24/14979-6397-750x0-sc1x57478_bez-tytuu.png
2021-11-25 11:07:51	Mikroblogi	Wypowiedź	Twitter	78	3		sowa_sowa1	Neutralny	Nieokreślona		0						0	64	0	247	0	RT @MateuszGruzla: ❗❗Kajtuś przestał jeść, napady padaczki są coraz silniejsze, a ruch staje się niemożliwy. Choroba zabija mojego synka! Z…	https://twitter.com/sowa_sowa1/status/1463811663849734147	Twitter		sm_7ac91d38eee759104c515f791ffe356c
2021-11-25 11:07:20	Portale	Artykuł	Hyperreal	6888	895	Dylematy osób wysoko funkcjonujących uzależnionych od alkoholu		Neutralny	Nieokreślona		0						0	0	0	0	0	Osoby wysoko funkcjonujące stanowią 1/5 wszystkich uzależnionych od alkoholu. Należy pamiętać, że nie jest to lepsza forma uzależnienia. Nie daje powikłań, ale do czasu – mówi prof. dr hab. n. med. Napoleon Waszkiewicz, kierownik Kliniki Psychiatrii Uniwersytetu Medycznego w Białymstoku. – Osoby wysoko funkcjonujące stanowią 1/5 wszystkich uzależnionych od alkoholu. Należy pamiętać, że nie jest t…	https://hyperreal.info/news/dylematy-osob-wysoko-funkcjonujacych-uzaleznionych-od-alkoholu	Hyperreal	-3548921071327122465	art_b870ee370d64963b44a8ce11533abdbc	https://hyperreal.info/sites/hyperreal.info/files/grafika_news_skrot/alcohol-problem.jpg
2021-11-25 11:06:30	Mikroblogi	Wypowiedź	Twitter	1647	82		KMetaKowalski	Neutralny	Nieokreślona		0						0	64	0	5214	0	RT @MateuszGruzla: ❗❗Kajtuś przestał jeść, napady padaczki są coraz silniejsze, a ruch staje się niemożliwy. Choroba zabija mojego synka! Z…	https://twitter.com/KMetaKowalski/status/1463811324660563971	Twitter		sm_f8d48056ffeceaa9e5bb500dfcc4f501
2021-11-25 11:05:59	Mikroblogi	Wypowiedź	Twitter	30	1		SL__ukasz1981	Neutralny	Nieokreślona		0						0	64	0	97	0	RT @MateuszGruzla: ❗❗Kajtuś przestał jeść, napady padaczki są coraz silniejsze, a ruch staje się niemożliwy. Choroba zabija mojego synka! Z…	https://twitter.com/SL__ukasz1981/status/1463811195035656193	Twitter		sm_23662fc0ce9a7d21f29249b712b1241a
2021-11-25 11:03:55	Mikroblogi	Wypowiedź	Twitter	1193	59		Warwara16	Neutralny	Nieokreślona		0						0	64	0	3777	0	RT @MateuszGruzla: ❗❗Kajtuś przestał jeść, napady padaczki są coraz silniejsze, a ruch staje się niemożliwy. Choroba zabija mojego synka! Z…	https://twitter.com/Warwara16/status/1463810673012621312	Twitter		sm_796d57cd81302cae1eb6882b25832915
2021-11-25 11:02:10	Mikroblogi	Wypowiedź	Twitter	11	0		marek_nw	Neutralny	Nieokreślona		0						0	64	0	35	0	RT @MateuszGruzla: ❗❗Kajtuś przestał jeść, napady padaczki są coraz silniejsze, a ruch staje się niemożliwy. Choroba zabija mojego synka! Z…	https://twitter.com/marek_nw/status/1463810234070274048	Twitter		sm_34a73127ba5967615ef22da00e941364
2021-11-25 10:59:08	Mikroblogi	Wypowiedź	Twitter	49	2		PSnerg	Neutralny	Nieokreślona		0						0	64	0	156	0	RT @MateuszGruzla: ❗❗Kajtuś przestał jeść, napady padaczki są coraz silniejsze, a ruch staje się niemożliwy. Choroba zabija mojego synka! Z…	https://twitter.com/PSnerg/status/1463809471680065540	Twitter		sm_2000ef128dd6ce219316cf4ccd494ab4
2021-11-25 10:58:58	Mikroblogi	Wypowiedź	Twitter	50	2		DanMil14	Neutralny	Nieokreślona		0						0	64	0	160	0	RT @MateuszGruzla: ❗❗Kajtuś przestał jeść, napady padaczki są coraz silniejsze, a ruch staje się niemożliwy. Choroba zabija mojego synka! Z…	https://twitter.com/DanMil14/status/1463809427253911554	Twitter		sm_2abb38b959ab0ddd8a58143b9c9eb902
2021-11-25 10:56:59	Mikroblogi	Wypowiedź	Twitter	424	21		SkrzyniarzIrena	Neutralny	Nieokreślona		0						0	64	0	1342	0	RT @MateuszGruzla: ❗❗Kajtuś przestał jeść, napady padaczki są coraz silniejsze, a ruch staje się niemożliwy. Choroba zabija mojego synka! Z…	https://twitter.com/SkrzyniarzIrena/status/1463808926806327300	Twitter		sm_a8a6d6e450ff463721eef66acf56cd75
2021-11-25 10:56:51	Mikroblogi	Wypowiedź	Twitter	50	2		MateeqqFn	Neutralny	Nieokreślona		0						0	64	0	161	0	RT @MateuszGruzla: ❗❗Kajtuś przestał jeść, napady padaczki są coraz silniejsze, a ruch staje się niemożliwy. Choroba zabija mojego synka! Z…	https://twitter.com/MateeqqFn/status/1463808893411282949	Twitter		sm_3df7e80b49f1b9233032c343e6199d84
2021-11-25 10:54:45	Mikroblogi	Wypowiedź	Twitter	99	4		MarzannaChomiak	Neutralny	Nieokreślona		0						0	64	0	314	0	RT @MateuszGruzla: ❗❗Kajtuś przestał jeść, napady padaczki są coraz silniejsze, a ruch staje się niemożliwy. Choroba zabija mojego synka! Z…	https://twitter.com/MarzannaChomiak/status/1463808368171270153	Twitter		sm_c9812fcd4317f08af0d5e31b8226135f
2021-11-25 10:50:55	Portale	Artykuł	Medexpress.pl	1263	164	Dodaj wydarzenie		Neutralny	Nieokreślona		0						0	0	0	0	0	Chociaż epileptycy często słyszą o tym, z czego będą musieli zrezygnować w związku z chorobą, w świecie Anny Alicji Lisowskiej więcej jest możliwości niż ograniczeń. O diagnozie, planowaniu i przebiegu ciąży, porodzie oraz o radościach i obawach związanych z macierzyństwem rozmawiamy z prezeską fundacji EPI-BOHATER i szczęśliwą mamą siedmiolatki. Medexpress Opublikowano wczoraj, 10:52 Na jaki typ…	https://www.medexpress.pl/mama-epileptyczka-to-sie-nie-wyklucza/83373	Medexpress.pl	-5879619280502059458	art_6dcffa033feaa460d7c72c9d49b7ed46	https://www.medexpress.pl/uploads/2021/11/Al-2-480x243.jpg
2021-11-25 10:47:43	Mikroblogi	Wypowiedź	Twitter	118	5		KanonierArtur	Neutralny	Nieokreślona		0						0	38	0	376	0	RT @MateuszGruzla: ❗❗Kajtuś przestał jeść, napady padaczki są coraz silniejsze, a ruch staje się niemożliwy. Choroba zabija mojego synka! Z…	https://twitter.com/KanonierArtur/status/1463806597352898562	Twitter		sm_e517c47023918250b5f6451b53392c87
2021-11-25 10:46:34	Mikroblogi	Wypowiedź	Twitter	315	15		Lesio48417834	Neutralny	Nieokreślona		0						0	38	0	998	0	RT @MateuszGruzla: ❗❗Kajtuś przestał jeść, napady padaczki są coraz silniejsze, a ruch staje się niemożliwy. Choroba zabija mojego synka! Z…	https://twitter.com/Lesio48417834/status/1463806308780498947	Twitter		sm_6001fb6c334db22ebce00cd351a80a57
2021-11-25 10:43:38	Mikroblogi	Wypowiedź	Twitter	324	16		Anowi300	Neutralny	Nieokreślona		0						0	38	0	1026	0	RT @MateuszGruzla: ❗❗Kajtuś przestał jeść, napady padaczki są coraz silniejsze, a ruch staje się niemożliwy. Choroba zabija mojego synka! Z…	https://twitter.com/Anowi300/status/1463805570041978885	Twitter		sm_158e94b40a6f8d457fd61617462508e6
2021-11-25 10:43:05	Mikroblogi	Wypowiedź	Twitter	39	1		Lidia48334525	Neutralny	Nieokreślona		0						0	38	0	124	0	RT @MateuszGruzla: ❗❗Kajtuś przestał jeść, napady padaczki są coraz silniejsze, a ruch staje się niemożliwy. Choroba zabija mojego synka! Z…	https://twitter.com/Lidia48334525/status/1463805430115803139	Twitter		sm_b762a1f2c5ac9ecd3b776d498c355b38
2021-11-25 10:42:29	Mikroblogi	Wypowiedź	Twitter	212	10		bonlid2	Neutralny	Nieokreślona		0						0	38	0	673	0	RT @MateuszGruzla: ❗❗Kajtuś przestał jeść, napady padaczki są coraz silniejsze, a ruch staje się niemożliwy. Choroba zabija mojego synka! Z…	https://twitter.com/bonlid2/status/1463805280773410816	Twitter		sm_7cf037d07a3653996ed65b572f153aeb
2021-11-25 10:41:56	Mikroblogi	Wypowiedź	Twitter	36	1		Kemysz1906	Neutralny	Nieokreślona		0						0	38	0	116	0	RT @MateuszGruzla: ❗❗Kajtuś przestał jeść, napady padaczki są coraz silniejsze, a ruch staje się niemożliwy. Choroba zabija mojego synka! Z…	https://twitter.com/Kemysz1906/status/1463805141941895169	Twitter		sm_4e0902df1d9f86bd426b89f2008c21ae
2021-11-25 10:41:12	Mikroblogi	Wypowiedź	Twitter	836	41		NowoNawrocony	Neutralny	Nieokreślona		0						0	38	0	2646	0	RT @MateuszGruzla: ❗❗Kajtuś przestał jeść, napady padaczki są coraz silniejsze, a ruch staje się niemożliwy. Choroba zabija mojego synka! Z…	https://twitter.com/NowoNawrocony/status/1463804958277525513	Twitter		sm_804d6934335a0fc0ca24132a7af1f8a5
2021-11-25 10:40:14	Mikroblogi	Wypowiedź	Twitter	5	0		Maciek04990599	Neutralny	Nieokreślona		0						0	38	0	17	0	RT @MateuszGruzla: ❗❗Kajtuś przestał jeść, napady padaczki są coraz silniejsze, a ruch staje się niemożliwy. Choroba zabija mojego synka! Z…	https://twitter.com/Maciek04990599/status/1463804711455399940	Twitter		sm_737b718e2f6930e2f880989d95acc637
2021-11-25 10:39:42	Mikroblogi	Wypowiedź	Twitter	100	5		Wanda71600343	Neutralny	Nieokreślona		0						0	38	0	319	0	RT @MateuszGruzla: ❗❗Kajtuś przestał jeść, napady padaczki są coraz silniejsze, a ruch staje się niemożliwy. Choroba zabija mojego synka! Z…	https://twitter.com/Wanda71600343/status/1463804580190375939	Twitter		sm_e23c73d4b9314c0271fcbc17972ef026
2021-11-25 10:39:29	Mikroblogi	Wypowiedź	Twitter	373	18		wieslawspurek	Neutralny	Nieokreślona		0						0	38	0	1182	0	RT @MateuszGruzla: ❗❗Kajtuś przestał jeść, napady padaczki są coraz silniejsze, a ruch staje się niemożliwy. Choroba zabija mojego synka! Z…	https://twitter.com/wieslawspurek/status/1463804524360048644	Twitter		sm_7aeef7df883d6fec7753171cbde7222b
2021-11-25 10:26:44	Mikroblogi	Wypowiedź	Twitter	603	30		Dosia1960	Neutralny	Nieokreślona		0						0	148	0	1910	0	RT @MateuszGruzla: ❗❗Kajtuś przestał jeść, napady padaczki są coraz silniejsze, a ruch staje się niemożliwy. Choroba zabija mojego synka! Z…	https://twitter.com/Dosia1960/status/1463801313930665985	Twitter		sm_be9a8e895c95ba5424defb09c3e101ec
2021-11-25 10:26:09	Mikroblogi	Wypowiedź	Twitter	356	17		Zabi_Kon	Neutralny	Nieokreślona		0						0	7	0	1129	0	RT @MateuszGruzla: ❗❗Kajtuś przestał jeść, napady padaczki są coraz silniejsze, a ruch staje się niemożliwy. Choroba zabija mojego synka! Z…	https://twitter.com/Zabi_Kon/status/1463801169701183490	Twitter		sm_3263f5fafe75977243590de3af1b9337
2021-11-25 10:25:59	Mikroblogi	Wypowiedź	Twitter	266	13		Piotr94086985	Neutralny	Nieokreślona		0						0	7	0	842	0	RT @MateuszGruzla: ❗❗Kajtuś przestał jeść, napady padaczki są coraz silniejsze, a ruch staje się niemożliwy. Choroba zabija mojego synka! Z…	https://twitter.com/Piotr94086985/status/1463801128647278595	Twitter		sm_12d7f303e78fedea6eb9d6875ead2009
2021-11-25 10:25:37	Mikroblogi	Wypowiedź	Twitter	28	1		SilaWspokoju	Neutralny	Nieokreślona		0						0	7	0	89	0	RT @MateuszGruzla: ❗❗Kajtuś przestał jeść, napady padaczki są coraz silniejsze, a ruch staje się niemożliwy. Choroba zabija mojego synka! Z…	https://twitter.com/SilaWspokoju/status/1463801036863324160	Twitter		sm_ceee395d3b7262fbade7f0032680faf0
2021-11-25 10:25:28	Mikroblogi	Wypowiedź	Twitter	322	16		IrasekWien	Neutralny	Nieokreślona		0						0	7	0	1022	0	RT @MateuszGruzla: ❗❗Kajtuś przestał jeść, napady padaczki są coraz silniejsze, a ruch staje się niemożliwy. Choroba zabija mojego synka! Z…	https://twitter.com/IrasekWien/status/1463800995486576641	Twitter		sm_22a24eda527492860d8d687924809222
2021-11-25 10:25:21	Mikroblogi	Wypowiedź	Twitter	30	1		MarekPodstawski	Neutralny	Nieokreślona		0						0	7	0	97	0	RT @MateuszGruzla: ❗❗Kajtuś przestał jeść, napady padaczki są coraz silniejsze, a ruch staje się niemożliwy. Choroba zabija mojego synka! Z…	https://twitter.com/MarekPodstawski/status/1463800969842630656	Twitter		sm_85be811e1ae2f6c4c7b6963cc0543d81
2021-11-25 10:24:40	Mikroblogi	Wypowiedź	Twitter	187	9		FnMucia	Neutralny	Nieokreślona		0						0	7	0	593	0	RT @MateuszGruzla: ❗❗Kajtuś przestał jeść, napady padaczki są coraz silniejsze, a ruch staje się niemożliwy. Choroba zabija mojego synka! Z…	https://twitter.com/FnMucia/status/1463800796974358530	Twitter		sm_4b66d3487ada4121a5c83df5357c908a
2021-11-25 10:24:32	Mikroblogi	Wypowiedź	Twitter	234	11		JASPOT33	Neutralny	Nieokreślona		0						0	7	0	741	0	RT @MateuszGruzla: ❗❗Kajtuś przestał jeść, napady padaczki są coraz silniejsze, a ruch staje się niemożliwy. Choroba zabija mojego synka! Z…	https://twitter.com/JASPOT33/status/1463800764187484160	Twitter		sm_32f7474e395bb8fc2b2785e240a1abe8
2021-11-25 10:23:39	Mikroblogi	Wypowiedź	Twitter	2342	117		MateuszGruzla	Neutralny	Nieokreślona		5						0	7	0	7413	0	❗❗Kajtuś przestał jeść, napady padaczki są coraz silniejsze, a ruch staje się niemożliwy. Choroba zabija mojego synka! Zespół Canavan powoduje potworny ból i zabiera mi Kajtusia kawałek po kawałku. Błagam ratujcie jego życie➡️https://t.co/y8QTbvBg9n https://t.co/GSKedg2pA5	https://twitter.com/MateuszGruzla/status/1463800538122924035	Twitter		sm_df93d12a9687cd545126e57f4f4726bf	http://pbs.twimg.com/media/FFB2tMNXwAIFheS.jpg
2021-11-25 09:42:44	Portale	Artykuł	Obcasy.pl	130	16	Hipochondria, czyli w spirali lęku		Neutralny	Nieokreślona		0						0	0	0	0	0	U pacjentów z hipochondrią aktywność życiowa, większość myśli i działań, jest podporządkowana przekonaniu, że są ciężko czy nawet nieuleczalnie chorzy. Zwykle poszukują oni potwierdzenia diagnozy u kolejnych specjalistów, którzy nie znajdują organicznych przyczyn ich dolegliwości — mówi dr n. med. Sławomir Murawiec. Hipochondria, czyli w spirali lęku Hipochondria, czyli w spirali lęku Z dr. Sławo…	https://obcasy.pl/hipochondria-czyli-w-spirali-leku	Obcasy.pl	-4793716615601631949	art_de804938c977e59190d48a3dc6068e0a
2021-11-25 09:42:40	Portale	Artykuł	?	10	1	„Trzeba było dupy nie dawać, to by nie bolało”. Bolesne komentarze, które usłyszały kobiety podczas porodu		Neutralny	Nieokreślona		0						0	0	0	0	0	Każda kobieta, która urodziła dziecko wie, że to bolesne przeżycie, ale zarazem najpiękniejsza chwila w życiu rodzica. Kobieta w tym momencie nie tylko potrzebuje obecności najbliższej osoby ale i także ciepłych słów i miłej atmosfery… jednak nie zawsze tak jest. Wiele kobiet spotkało się z chamskimi i opryskliwymi lekarzami, którzy nie powinni nimi być. Wiele z Was zaczęło pisać, udowadniając, ż…	https://wszystko-o-wszystkim.life/wiadomosci/trzeba-bylo-dupy-nie-dawac-to-by-nie-bolalo-bolesne-komentarze-ktore-uslyszaly-kobiety-podczas-porodu.html	wszystko-o-wszystkim.life	8068740429482936646	art_67838832ffc7aa6437ec1fa8115bbb84	https://wszystko-o-wszystkim.life/wp-content/uploads/2021/11/783938-.jpg
2021-11-25 09:33:17	Portale	Artykuł	Podlaskie - Nasze miasto	820	106	Łomża. Morsy zapraszają do mikołajkowej kąpieli i pomagania	Jba	Neutralny	Nieokreślona											0		- Przy okazji Mikołajek każdy z nas może zostać Świętym Mikołajem. W grupie naszej mamy "foczkę", której synek Filipek choruje na wiotkie porażenie mózgowe czterokończynowe oraz padaczkę lekooporną. Nieustannie potrzebuje specjalistycznej rehabilitacji, by odgonić widmo operacji kręgosłupa w związku z postępującą skoliozą oraz niezbędnych lekarstw - przekazuje Karol Sztejno z grupy Morsy Łomża. I…	https://podlaskie.naszemiasto.pl/lomza-morsy-zapraszaja-do-mikolajkowej-kapieli-i-pomagania/ar/c1-8562335	Podlaskie - Nasze miasto		art_b7a137970ab3d3b287b167724198df62	https://d-art.ppstatic.pl/kadry/k/r/ea/53/619f4a3de4bc6_o_large.jpg
2021-11-25 09:32:10	Portale	Artykuł	Kobieta.onet.pl	200000	22000	Leonardo DiCaprio zagra Jima Jonesa. Ale morderczych guru sekt było więcej	Paul Smith Featureflash Shutterstock	Neutralny	Nieokreślona		0						0	0	0	0	0	Leonardo DiCaprio wkrótce wcieli się w postać Jima Jonesa. Już wiadomo, że aktor otrzymał rolę szalonego przywódcy sekty Świątynia Ludu. Dziś to człowiek nieco zapomniany, ale pod koniec lat 70. był na czołówkach wszystkich gazet. Sam Jim Jones i ponad 900 jego wyznawców popełniło bowiem masowe samobójstwo w ich ośrodku religijnym w Gujanie. W historii jednak zapisało się kilku morderczych przywó…	https://kobieta.onet.pl/wiadomosci/jim-jones-i-inni-przywodcy-sekt-te-historie-skonczyly-sie-tragicznie-zdjecia/blcnbm5	Kobieta.onet.pl	-1765015706064641952	art_e1cfd7240ee8c3234d9abb77fcd98766	https://ocdn.eu/pulscms-transforms/1/Ilgk9kpTURBXy9kNWQyYzllNTBmYWNkNzMwNzc0YjJjZWQ4Y2RiNDk5MS5qcGeTlQMAzJDNA8XNAh6TCaYwY2RmNTMGkwXNBLDNAnaBoTAB/jim-jones-przywodca-sekty-swiatynia-ludu.jpg
2021-11-25 09:07:43	Portale	Artykuł	Gazeta Wyborcza	200000	22000	Mężczyzna chory na padaczkę błąkał się w rejonie Wrocławia, aż zginął pod pociągiem. "Policja mogła zapobiec tragedii"		Neutralny	Nieokreślona		0						0	0	0	0	0	My oraz nasi Zaufani Partnerzy możemy przetwarzać dane osobowe w następujących celach: Użycie dokładnych danych geolokalizacyjnych. Aktywne skanowanie charakterystyki urządzenia do celów identyfikacji. Przechowywanie informacji na urządzeniu lub dostęp do nich. Spersonalizowane reklamy i treści, pomiar reklam i treści, opinie odbiorców, rozwój produktu. Lista Zaufanych Partnerów	https://wroclaw.wyborcza.pl/wroclaw/7,35771,27839405,mezczyzna-chory-na-padaczke-blakal-sie.html	Gazeta Wyborcza	-6494044228953245822	art_1e90792df68a49184228524218266bd6	https://bi.im-g.pl/im/97/69/1a/z27693719V,Policja--zdjecie-ilustracyjne-.jpg
2021-11-25 09:01:24	Mikroblogi	Wypowiedź	Twitter	22	1		IwsonT	Neutralny	Nieokreślona		3						0	0	0	72	0	@Arachnidualny U mnie w pracy wczoraj jeden dostał porażenie połowiczne twarzy ... Inny, choć nigdy nie miał, jakiś atak padaczki	https://twitter.com/IwsonT/status/1463779839689768965	Twitter		sm_5b66b5bb728806ef70127caca25a9584
2021-11-25 08:28:33	Portale	Artykuł	Podlasie24	1651	214	Łuków: Katarzyna Cerekwicka gwiazdą Koncertu Kolęd i Słodkich Serc		Neutralny	Nieokreślona		0						0	0	0	0	0	Katarzyna Cerekwicka będzie gwiazdą tegorocznego Koncertu Kolęd i Słodkich Serc. Zaplanowano go na niedzielę 12 grudnia. Podczas koncertu odbędzie się zbiórka funduszy na leczenie 6-letniej Julki. W ubiegłym roku z powodu obostrzeń Koncertu Kolęd i Słodkich Serc nie udało się zorganizować. W tym roku mieszkańcy będą mogli wrócić na to wydarzenie. Koncert ma odbyć się 12 grudnia w hali przy Szkole…	http://podlasie24.pl/lukow/kultura/--lukow-katarzyna-cerekwicka-gwiazda-koncertu-koled-i-slodkich-serc-33970.html	Podlasie24	-6213082797883825365	art_fd207c9e6ccffdba84e7b22e4e8c6cb0	http://podlasie24.pl/upl/articles/ce7ac211f68ecdccc7c891da9856a80a.jpg
2021-11-25 08:24:17	Mikroblogi	Wypowiedź	Twitter	397	19		ASztygowska	Neutralny	Nieokreślona		8						0	3	0	1258	0	Stan zdrowia @Jaroslaw_Gowin wywołał słuszną dyskusję o depresji. Jej objawy występują nawet u 50% pacjentów chorych na padaczkę. Ryzyko samobójstwa u epileptyków jest 5x większe niż u chorych na depresję bez padaczki. Pamiętaj: DEPRESJA TO CHOROBA. Nie leczy się jej czekoladą. https://t.co/5ceRknjkzp	https://twitter.com/ASztygowska/status/1463770499255779332	Twitter		sm_2867f14cbdc43a2a42ad598b5ff0dfc0	http://pbs.twimg.com/media/FFBbgc-WQAEeFa9.jpg
2021-11-25 08:20:28	Portale	Artykuł	Podlasie24	1651	214	Łuków: Katarzyna Cerekwicka gwiazdą Koncertu Kolęd i Słodkich Serc		Neutralny	Nieokreślona		0						0	0	0	0	0	Katarzyna Cerekwicka będzie gwiazdą tegorocznego Koncertu Kolęd i Słodkich Serc. Zaplanowano go na niedzielę 12 grudnia. Podczas koncertu odbędzie się zbiórka funduszy na leczenie 6-letniej Julki. W ubiegłym roku z powodu obostrzeń Koncertu Kolęd i Słodkich Serc nie udało się zorganizować. W tym roku mieszkańcy będą mogli wrócić na to wydarzenie. Koncert ma odbyć się 12 grudnia w hali przy Szkole…	http://www.podlasie24.pl/lukow/kultura/--lukow-katarzyna-cerekwicka-gwiazda-koncertu-koled-i-slodkich-serc-33970.html	Podlasie24	-6213082797883825365	art_effbb163ae838a439ee910460ea5fbb2	http://www.podlasie24.pl/upl/articles/ce7ac211f68ecdccc7c891da9856a80a.jpg
2021-11-25 08:12:54	Portale	Artykuł	?	259	33	Pomóc małemu Erykowi! Charytatywny wieczór z gwiazdami w Radziłowie		Neutralny	Nieokreślona		0						0	0	0	0	0	To będzie prawdziwy wieczór z gwiazdami. Już w najbliższą niedzielę w Pałacu Biebrzańskim w Radziłowie odbędzie się impreza charytatywna, z której dochód zostanie przeznaczony na leczenie kilkuletniego Eryka Kopczewskiego. Swój udział w wydarzeniu zapowiedzieli m.in. uczestnicy popularnego programu Rolnicy.Podlasie: Justyna i Łukasz Maciorowscy z Ciemnoszyj, Eugeniusz Onopiuk z Plutycz, Agnieszka…	https://podlaskie24.pl/artykul/wydarzenia/pomoc-malemu-erykowi-charytatywny-wieczor-z-gwiazdami-w-radzilowie/	podlaskie24.pl	-5919926525643048569	art_a0fb1e7eb521e83748afc5f7c60f2800	https://podlaskie24.pl/wp-content/uploads/2021/11/260602924_862261321113432_3616218832774289183_n-e1637824093640.jpg
2021-11-25 07:00:31	Portale	Artykuł	Wałbrzych 24	3969	515	Pomóż ciężko chorej Hani		Neutralny	Nieokreślona		0						0	0	0	0	0	Hania urodziła się z podejrzeniem choroby genetycznej. Wykryte guzy w sercu i w mózgu okazały się być oznaką choroby, zwanej stwardnieniem guzowatym. Teraz potrzebuje waszej pomocy - W siódmej dobie po porodzie Hania trafiła do szpitala z powodu bezdechu. Od tamtej pory rozpoczęliśmy regularne wizyty u wielu specjalistów: kardiologa, neurologa, genetyka, gastroenterologa, dermatologa, alergologa …	https://www.walbrzych24.com/artykul/34166/pomoz-ciezko-chorej-hani	Wałbrzych 24	5125104229337375763	art_6199cbe9e4072716fd3ec2d3239f6aa3	http://www.walbrzych24.com/upload/upload/Wiadomo%C5%9Bci/2021.11/16-31/1124-pomoc-dziecko-rehabilitacja-hanna-klufas01.jpg
2021-11-25 06:43:20	Społeczności	Wypowiedź	Facebook	53	3		Spotted Oświęcim 24- publikujemy na bieżąco	Neutralny	Nieokreślona		0	0	0	0	0	0		0		33252	1	Od Spotterki Witam. Potrzebuje lekarza najlepiej neurologa który wypisze zaświadczenie że nie muszę nosić maseczki. Choruję na padaczkę lekooporna i mam inne problemy neurologiczne i wg prawa jestem zwolniona ale potrzebuje mieć niestety zaświadczenie od lekarza. Ktoś zna kogoś kto wypisze? Nawet prywatnie	https://www.facebook.com/635328006675700_1858504421024713	Facebook		sm_897c5f4eed8629ca62acea4ecf175fea
2021-11-25 06:03:37	Portale	Artykuł	Interia	200000	22000	Glejaki - najczęstsze guzy mózgu. Czynniki ryzyka, objawy, leczenie i rokowania	Karolina Tarnas	Neutralny	Nieokreślona		0						0	0	0	0	0	Glejaki, mimo że pojawiają się stosunkowo rzadko, to stanowią aż 80 proc. wszystkich diagnozowanych nowotworów ośrodkowego układu nerwowego. Mogą one zaatakować każdego z nas - rozwijają się zarówno u małych dzieci, jak i dorosłych. Najczęściej pojawiają się u osób w wieku 50-60 lat. Dlaczego dochodzi do rozwoju glejaka? Jakie są jego objawy i możliwości leczenia? Glejak mózgu - przyczyny powstaw…	https://zdrowie.interia.pl/zdrowie/nowotwory/news-glejaki-najczestsze-guzy-mozgu-czynniki-ryzyka-objawy-leczen,nId,5652970	Interia	3303967008309745260	art_e8aba5304245a1fd9ba1c06d929d1ce5	https://i.iplsc.com/-/000DPEIOUWWWUJ52-C411.jpg
2021-11-25 02:05:21	Portale	Artykuł	Naszemiasto - Wydarzenia	159130	19956	Neurolog na NFZ w Opolu. Dane aktualne na 25.11.2021. Sprawdź		Neutralny	Nieokreślona		0						0	0	0	0	0	Jak długo trzeba czekać na wizytę do Neurologa w Opolu? Przedstawiamy listę ośrodków, gdzie dostaniesz się do lekarza najszybciej na NFZ w pobliżu swojego miejsca zamieszkania. Sprawdź proponowane przez nas miejsca, by nie czekać na wizytę do Neurologa zbyt długo. Gdzie w Opolu dostaniesz się do Neurologa najszybciej? Kolejki na NFZ do Neurologa w Opolu - stan na 25.11.2021 UWAGA! Informacje o pi…	https://opole.naszemiasto.pl/neurolog-na-nfz-w-opolu-dane-aktualne-na-25112021-sprawdz/ar/c14p1-20616897	Naszemiasto - Wydarzenia	8430435969757772684	art_80eb082b36417a24d6e1069f1ff8745d	https://d-art.ppstatic.pl/kadry/art-art/8b/01/20616897_689881255_original.jpg
2021-11-25 01:28:35	Portale	Artykuł	Portal Pszczyński	4864	632	CBD - co trzeba o nim wiedzieć?		Neutralny	Nieokreślona		0						0	0	0	0	0	Wraz z kolejnymi badaniami potwierdzającymi pozytywny wpływ CBD na organizm człowieka, rośnie jego popularność. Informacji na jego temat jest wiele. Niestety, jego przeciwnicy powielają mity - często krzywdzące. Przedstawiamy najważniejsze fakty o CBD. CBD, czyli kannabidiol, jest organicznym związkiem chemicznym. Należy do grupy kannabinoidów. Jest to substancja, w którą bogate są konopie siewne…	https://www.pless.pl/wiadomosci/71354-cbd-co-trzeba-o-nim-wiedziec	Portal Pszczyński	642969236586807166	art_b8584f4826cd3ae84167300ed88c9ba2	https://img.pless.pl/ib/285b6373dab9e6bd76429ce5277a54cc/9/2021/11/whitpress_22ee.jpg
2021-11-25 01:20:53	Społeczności	Komentarz	Facebook	0	0		Facebook guests	Neutralny	Nieokreślona		0	0	0	0	0	0				0		Zyje miał padaczkę i atak serca??	https://www.facebook.com/187973811228166_7193929787299165	Facebook		sm_706ed390acb3da0efa4af8483fe443a7
2021-11-24 23:17:43	Filmy	Komentarz	YouTube	0	0		Mateusz Cygal	Neutralny	Mężczyzna		0						0	0	0	0	0	Przed filmem powinno być ostrzeżenie dla ludzi z epilepsją.	http://youtube.com/watch?v=QCwuLSvI7VE&lc=Ugyv7PoS2uRej5UAgsB4AaABAg	YouTube		sm_9b1d6c109069d79be0bf7b6d9ad8142a
2021-11-24 22:41:14	Mikroblogi	Komentarz	wykop.pl	50	2		Brak_wolnych_loginow	Neutralny	Mężczyzna		0									0		Tzw. efekt Debila-Kretyna. Człowiek bez problemu odzyskuje na 5 minut w karetce przytomność, żeby podać swój PESEL, No tak, bo w dowodzie, który masz przy sobie to peselu już nie ma. Problem jest tylko jak dokumentów nie masz, ale tego się uniknąć nie da. problem jest dopiero wtedy, kiedy trzeba poinformować o alergiach czy założyć bransoletkę z informacją o cukrzycy albo epilepsji przed utratą p…	https://www.wykop.pl/link/6380885#comment-98972021	wykop.pl		sm_9cf5574c5c1dbbeb4677746b58b56d1c
2021-11-24 22:30:19	Społeczności	Wypowiedź	Facebook	5429	380		Zuzia Dziekońska	Neutralny	Nieokreślona		106	143	0	0	0	0		8		3873	27	Hej kochani ?? Podzielimy się z Wami kilkoma ostatnimi wydarzeniami z życia Zuzi. Przede wszystkim należą Wam się ogromne podziękowania za przekazanie 1%, pomoc w jego uzyskaniu czy zaangażowanie w roznoszenie ulotek. Z całego serca dziękujemy. Mija dokładnie rok od emisji programu w TVN poświęconego Zuzi. Dzięki temu występowi fundacyjne konto Zuzi urosło do nieznanych wcześniej rozmiarów. Te pi…	https://www.facebook.com/1510506105875012_260675146042759	Facebook		sm_19a651db9d684478216936463299a751
2021-11-24 22:26:48	Portale	Artykuł	?	10	1	Hipochondria, czyli w spirali lęku		Neutralny	Nieokreślona		0						0	0	0	0	0	U pacjentów z hipochondrią aktywność życiowa, większość myśli i działań, jest podporządkowana przekonaniu, że są ciężko czy nawet nieuleczalnie chorzy. Zwykle poszukują oni potwierdzenia diagnozy u kolejnych specjalistów, którzy nie znajdują organicznych przyczyn ich dolegliwości — mówi dr n. med. Sławomir Murawiec. Z dr. Sławomirem Murawcem rozmawiamy na temat objawów somatycznych uwarunkowanych…	https://www.mediawirtualne.pl/hipochondria-czyli-w-spirali-leku	www.mediawirtualne.pl	-8916009499962912061	art_38f076c450a2c8b1e9949f3b8aa14b6c	https://www.mediawirtualne.pl/uploads/images/2021/11/image_750x500_619e947c73f51.jpg
2021-11-24 21:57:58	Filmy	Komentarz	YouTube	0	0		YDK	Neutralny	Kobieta		2						0	0	0	0	0	Życzę Ci wytrwałości w tej ciężkiej chorobie! Pamiętaj, abstynencja ratuje Twoje życie!<br>Żyłam z alkoholikiem 10 lat, mamy syna, dziś już jest dorosły. Przeszliśmy wiele... Ja, jako ofiara alkoholika znęcającego się jadę mną psychicznie i fizycznie. Mój syn, dorastająca ofiara pijącego ojca i tego co ze sobą zrobił... ??<br>Dzisiaj mój były partner i ojciec mojego syna, jest w ośrodku opieki i …	http://youtube.com/watch?v=IjCAuIdSmlM&lc=Ugx6VPAWgi7s901ANdV4AaABAg.9UqqR5yRquw9V8ZoXfItNc	YouTube		sm_fc3762bcc5c6f643d65cfeb77a99622d
2021-11-24 21:57:25	Filmy	Komentarz	YouTube	0	0		Stefan Padaczka	Neutralny	Mężczyzna		1						0	0	0	0	0	dawac tego Dragon Age :[	http://youtube.com/watch?v=WDfsYJc5Oc4&lc=UgwJ782IIk1gYFlY3A14AaABAg	YouTube		sm_9b0ccc35d2f57c2fe764cfff0c0d0b24
2021-11-24 21:55:30	Społeczności	Komentarz	Facebook	31	2		Facebook guests	Neutralny	Nieokreślona		1	0	0	0	0	0				0		Kochani 2 dzieci pochowałem ??które są już Aniołkami w niebie??tak naprawdę to nikt nie wie co ja przechodzę i przechodziłem ??kto stracił dzieci ten Wie jaki to ból i nigdy nie przestanie boleć ??Wiki Moja Jedyna Córeczka która została na tym świecie, Moja Miłość dla Niej zrobię Wszystko jak każdy tata i mama dla swojego dziecka nawet to, że się poniżam i proszę o Pomoc dla Niej na prywatną reha…	https://www.facebook.com/63563473556_10159283994633557	Facebook		sm_2e159d315be5b8660ffd41a45d0bdbf5
2021-11-24 21:53:10	Mikroblogi	Komentarz	wykop.pl	50	2		winstonyczerwonesetki	Neutralny	Kobieta		0									0		Jeżeli będzie to wpisane w system, to nie będzie problemu. @Brak_wolnych_loginow: Tzw. efekt Debila-Kretyna. Człowiek bez problemu odzyskuje na 5 minut w karetce przytomność, żeby podać swój PESEL, problem jest dopiero wtedy, kiedy trzeba poinformować o alergiach czy założyć bransoletkę z informacją o cukrzycy albo epilepsji przed utratą przytomności ( ͡° ͜ʖ ͡°)	https://www.wykop.pl/link/6380885#comment-98970271	wykop.pl		sm_fd0490ba060eb4786d80ed7211408c12
2021-11-24 21:33:18	Filmy	Komentarz	YouTube	0	0		jakub paw	Neutralny	Mężczyzna		1						0	0	0	0	0	Jak siekierka zaswieci tym stroboskopem to bili padaczki dostanie xD	http://youtube.com/watch?v=k-K1w3MHBU0&lc=UgzAjCMKUhs0VpAzYmp4AaABAg	YouTube		sm_eeb583da42712d4b6e59a07c0a0b083f
2021-11-24 21:06:46	Portale	Artykuł	Kurier Poranny	13470	1751	Kolejki NFZ w warmińsko-mazurskim. Terminy wizyt u lekarzy - stan na 24.11.2021. Ile trzeba czekać?		Neutralny	Nieokreślona		0						0	0	0	0	0	W jaki sposób sprawdzić, gdzie najkrócej czeka się do lekarza w warmińsko-mazurskim? Sprawdzisz to u nas. Zdrowie jest najważniejsze, dlatego nie warto czekać. Czasem wystarczy sprawdzić, gdzie są wolne terminy, zamiast czekać w nieskończoność. Jeśli w Twojej przychodni w warmińsko-mazurskim trzeba za długo czekać, sprawdź, jak wygląda sytuacja w innych placówkach. Oto stan aktualny na 24.11.2021…	https://poranny.pl/kolejki-nfz-w-warminsko-mazurskim-terminy-wizyt-u-lekarzy-stan-na-24112021-ile-trzeba-czekac/ar/c14p1-20281193	Kurier Poranny	2129666774397611639	art_87b7d6279781f588b37ba303c8142874	https://d-art.ppstatic.pl/kadry/art-art/95/68/20281193_689843681_original.jpg
2021-11-24 20:42:29	Mikroblogi	Wypowiedź	Twitter	79	3		AndrzejChojak	Neutralny	Nieokreślona		0						0	0	0	251	0	@Fahrenwirst @Gciaston1 @ogorekmagda Przeczytaj ulotkę.Mnie ratują włókna nerwowe które obumierają mi w szybkim tempie. Za pregabaline place 100 % bo to lek dla padaczkowcow.W przypadku mojej choroby jest nierefundowany.Chyba nie chcesz żebym swoim dzieciom podawał lek na Parkinsona ?No może żonie bym podał...	https://twitter.com/AndrzejChojak/status/1463593885930774529	Twitter		sm_2fb8314692f72f26a9447354f2037399
2021-11-24 20:01:54	Filmy	Komentarz	YouTube	0	0		Mariusz Śpica	Neutralny	Mężczyzna		1						0	0	0	0	0	Powinnaś przed filmem dawać ostrzeżenie dla epileptyków.<br>Qwa serio, na ujęciach z wami 5 sec. spokojnego kadru nie ma??<br>Czaje dynamika i wgl. ale serio co słowo musi ten obraz napierdać???	http://youtube.com/watch?v=WHjLxvPIfYI&lc=Ugwf1GD_udY9-0vL-C94AaABAg	YouTube		sm_e1755c51f5046d12b638a66b6691243e
2021-11-24 20:01:51	Filmy	Wypowiedź	YouTube	1522	182	Sniper Extreme 2021 South Baltic @portalstrzelecki pl	portalstrzelecki pl	Neutralny	Nieokreślona		53						1	0	1522	0	2	Zakończyły się międzynarodowe zawody par snajperskich w Ustce. Szerokie bałtyckie plaże gościły 19 teamów z Polski i zagranicy. Zawody organizowała Fundacja Sprzymierzeni z Grom. W tym roku całkowity dochód z zawodów zostanie przeznaczony na rehabilitację małego Arka. Impreza uzyskała Patronat Honorowy Ministra Obrony Narodowej Pana Mariusza Błaszczaka. Poza tym w organizację i sponsoring włączył…	http://youtube.com/watch?v=LkHQU0vo3eM	YouTube		sm_26e677bbcc0007dedaf8ecfb30224df0
2021-11-24 20:00:06	Społeczności	Wypowiedź	Facebook	151	10		Festiwal Wrażliwy	Neutralny	Kobieta		2	0	0	0	0	0		1		2734	0	?? "Co powinno się stać, żeby Dorota mogła odzyskać własne życie? Teraz walczy nie tylko z chorobami sióstr – zaćmą, epilepsją, astmą, niedociśnieniem, infekcjami – ale też z własną depresją". To słowa z artykułu Dominiki Klimek, nagrodzonego na tegorocznej edycji naszego festiwalu. Jak już wiecie, zaczęliśmy dzielić się z Wami otwartym dostępem do wybranych, reportaży, nagrodzonych na IV Festiwa…	https://www.facebook.com/206744199708112_1525440964505089	Facebook		sm_6cc473f320e1fcf2e3c0e35d55f56af8
2021-11-24 19:19:04	Portale	Artykuł	Kazimierzawielka - Nasze miasto	491	63	Śpisz w łóżku ze swoim psem? Oto powody, dla których nie warto go wyrzucać. Poznaj plusy spania ze swoim pupilem. A co z minusami?	Marta Siesicka-Osiak	Neutralny	Nieokreślona											0		Spanie z psem może przynieść właścicielowi wiele korzyści, zdarzają się jednak sytuacje, w których powinniśmy unikać pozwalania psu na wchodzenie do naszego łóżka. Naukowcy coraz częściej badają wpływ kontaktu ze zwierzętami na nasze zdrowie. Wśród korzyści płynących ze spania z czworonogami wymieniają najczęściej pozytywne zmiany w psychice. Kontakt z psami koi nasze nerwy i poprawia samopoczuci…	https://kazimierzawielka.naszemiasto.pl/spisz-w-lozku-ze-swoim-psem-oto-powody-dla-ktorych-nie/ar/c14-8559597	Kazimierzawielka - Nasze miasto		art_2ec338c58ee16842beacf083f5d27815	https://d-art.ppstatic.pl/kadry/k/r/c4/82/619ded8520c38_o_large.jpg
2021-11-24 19:18:00	Fora	Wypowiedź	forum.abczdrowie.pl forum	0	0	samobójstwo ze strachu przed covid - Forum Psychologia - Forum	Gość załamany 22 latk	Neutralny	Nieokreślona											0		Jestem już u kresu wytrzymałości, gdy włączę telewizję cały czas pokazują ludzi pod respiratorami i mówią o ich śmierci z powodu braku szczepienia. Mimo przeciwskazań do szcepienia wydanych przez lekarza próbowałem się zaszczepić, straciłem przytomność miałem silne drgawki, byłem 4 dni w szpitalu ze skaczacym ciśnieniem, więc drugiej dawki nie mogę przyjąć. Dodam, ze choruję na padaczkę. Rozważam…	https://forum.abczdrowie.pl/topic/2412018-samobojstwo-ze-strachu-przed-covid/	forum.abczdrowie.pl forum		sm_b5d848b2f03b421ea30bbfce03a5a4f1
2021-11-24 18:21:21	Portale	Artykuł	Radio5 » Radio5 - Kultura	1214	157	Gorące serca szykują zimną kąpiel ze zbiórką na rzecz Tymka		Neutralny	Nieokreślona		0						0	0	0	0	0	Ełk Rok temu dla Nikosia z SMA, w tym roku dla Tymka Szmurły – przed nami akcja Mikołajkowego Morsowania. Organizator, klub Zahartowani z Ełku, zaprasza na starą plażę miejską w niedzielę 5 grudnia. Po wspólnej kąpieli w jeziorze będzie można skorzystać z rozgrzanej sauny i balii z gorącą wodą. Wydarzenie umili morsom słodki poczęstunek. To wszystko za „symboliczną złotówkę” do puszki. – Do akcji…	https://radio5.com.pl/2021/11/gorace-serca-szykuja-zimna-kapiel-ze-zbiorka-na-rzecz-tymka/	Radio5 » Radio5 - Kultura	-2765138869693893220	art_34daf6e356f6344b18eb8bbcfbbf52fd	https://radio5.com.pl/wp-content/uploads/2021/11/255723192_384258226815939_3057425988559841599_n.jpg
2021-11-24 17:53:59	Portale	Artykuł	Onet.pl	200000	22000	Minuty grozy na stadionie w Anglii. Piłkarz stracił przytomność w trakcie meczu	Adam Warmuz	Neutralny	Nieokreślona		0						0	0	0	0	0	John Fleck, 30-letni szkocki piłkarz Sheffield United, zasłabł podczas wtorkowego spotkania swojej drużyny z Reading. W trakcie reanimacji cały stadion zamilkł. Zawodnik trafił do szpitala i na szczęście już został z niego wypisany. W 63. minucie wtorkowego meczu 19. kolejki Championship (drugi poziom rozgrywek) Fleck upadł na murawę bez kontaktu z przeciwnikiem. Spotkanie natychmiast zostało prz…	https://www.onet.pl/sport/onetsport/liga-angielska-pilkarz-sheffield-united-zaslabl-podczas-meczu-ligowego/4cvy09w,d87b6cc4	Onet.pl	123996009229916575	art_e95b3939f150762b70f9abd9dbe5fafc	https://ocdn.eu/pulscms-transforms/1/rWwk9kpTURBXy8xMTBhNmFhMTUxNjAzYTlhMzVlMWU2NjA0ZjFlOWJiMy5qcGeSlQMAzQIUzRCazQlYkwXNBLDNAnSCoTABoTEB
2021-11-24 17:25:11	Portale	Artykuł	Portal plocman	1774	230	Wielka akcja mikołajkowa dla chorej Weroniki. Co wystawiono na licytację?		Neutralny	Nieokreślona		0						0	0	0	0	0	Już kilkukrotnie prosiliśmy o pomoc dla 4-letniej Weroniki Kaliwody z Nowych Proboszczewic, która urodziła się z wadą genetyczną zwaną zespołem Moebiusa, co oznacza brak niektórych nerwów twarzowych. Dziewczynka cierpi też na czterokończynowe porażenie mózgowe, głęboki niedosłuch niedowidzenie oraz padaczkę lekooporną. Aby zebrać środki na jej leczenie, zorganizowana zostanie specjalna akcja w Ga…	http://portal.plocman.pl/aktualnosci/wielka-akcja-mikoajkowa-dla-chorej-weroniki-co-wystawiono-na-licytacj,523661.html	Portal plocman	-8301034531107554382	art_7befd5a552cea1623c3fbac1423d55e8	http://portal.plocman.pl/img_news/523661_c.jpg
2021-11-24 17:24:29	Portale	Artykuł	Newonce	2433	316	Możemy spodziewać się pełnej legalizacji marihuany w Polsce w perspektywie od roku do pięciu lat (ROZMOWA)		Neutralny	Nieokreślona		0						0	0	0	0	0	Z okazji współpracy newonce by Full Spectrum ( l inii produktów CBD i CBG, które znajdziecie na stronie newonce.supply ) porozmawialiśmy z Przemkiem Lahutą - prezesem Full Spectrum i prowadzącym audycję Co Będzie Dziś w co drugą niedzielę o 18:00 na antenie newonce.radio oraz serii podcastów - o zastosowaniu CBD i przyszłości rynku konopnego w Polsce. Full Spectrum to brand, który działa w zakres…	https://newonce.net/artykul/mozemy-spodziewac-sie-pelnej-legalizacji-marihuany-w-polsce-w-perspektywie-od-roku-do-pieciu-lat-rozmowa	Newonce	-1232360052068625266	art_053a39d9ff1c72d939392ee024b23e4f
2021-11-24 17:17:24	Filmy	Komentarz	YouTube	0	0		LaDiva!	Neutralny	Nieokreślona		1						0	0	0	0	0	Padaczka nie bierze od braku czy nadmiaru alko,ducha jebnie majaczenie alkoholowe	http://youtube.com/watch?v=k-K1w3MHBU0&lc=Ugz-C1jkOrwMNi0l0Mt4AaABAg.9V7oRaauR839V83hdf4tUc	YouTube		sm_0f1d77c17693cb994d46dde8b1d1adfb
2021-11-24 17:14:59	Mikroblogi	Wypowiedź	Twitter	58	2		Forseti60917717	Neutralny	Nieokreślona		0						0	0	0	186	0	@Kajtek13 @Kulesza_pl No. Bo ta ma wpływ na moje bezpieczeństwo i bezpieczeństwo innych bo mogę mieć np padaczkę. Czyli nie mogę bo jestem na coś chory. Nie segreguje się ludzi zdrowych.	https://twitter.com/Forseti60917717/status/1463541667001208835	Twitter		sm_e94d993743e140a8fc41aa97149d65bc
2021-11-24 16:44:09	Portale	Artykuł	Bomega	10	1	Nietypowy koncert w Czernicy. Zabrzmią gongi i misy tybetańskie		Neutralny	Nieokreślona		0						0	0	0	0	0	A A A Samo zdrowie Gongi i misy wytwarzają dźwięki i wibracje, które oddziałują na cały organizm wprawiając w drgania wszystkie cząsteczki wody w ciele. Dzięki temu ciało się rozluźnia, wchodzi w głęboki stan relaksu, puszczają wszelkie napięcia i blokady, poprawia się przepływ płynów organicznych, a także następuje synchronizacja półkul mózgowych. Stąd mówi się, że dźwięki emitowane przez gongi …	https://bomega.pl/nietypowy-koncert-w-czernicy-zabrzmia-gongi-i-misy-tybetanskie	Bomega	8493929438555889458	art_4402edef0893aac9e9a578b796fe447b
2021-11-24 16:19:00	Portale	Wypowiedź	zapytaj.onet.pl	0	0	Minuty grozy na stadionie w Anglii. Piłkarz stracił przytomność w trakcie meczu		Neutralny	Nieokreślona											0		John Fleck, 30-letni szkocki piłkarz Sheffield United, zasłabł podczas wtorkowego spotkania swojej drużyny z Reading. W trakcie reanimacji cały stadion zamilkł. Zawodnik trafił do szpitala i na szczęście już został z niego wypisany. Foto: Ryan Pierse / Staff / Getty Images Mrożące krew w żyłach chwile na stadionie w Reading ‹ wróć W 63. minucie wtorkowego meczu 19. kolejki Championship (drugi poz…	https://sport.onet.pl/pilka-nozna/liga-angielska/liga-angielska-pilkarz-sheffield-united-zaslabl-podczas-meczu-ligowego/4cvy09w	zapytaj.onet.pl		art_64640cabe74cfbf827fb3ddb9e55fb90
2021-11-24 16:05:54	Filmy	Komentarz	YouTube	0	0		Zuzanna _	Neutralny	Kobieta		0						0	0	0	0	0	od montażu można dostać ataku epilepsji.	http://youtube.com/watch?v=WHjLxvPIfYI&lc=UgwS8N8SXsJ0Iw_SgjB4AaABAg	YouTube		sm_e645abbfe048392d2b95db00c3ff58d2
2021-11-24 15:57:14	Społeczności	Wypowiedź	Facebook	0	0		DlaZdrowia.pl - Źródło informacji dla biznesu	Neutralny	Nieokreślona		0	0	0	0	0	0		0		1610	0	Prewencyjne leczenie padaczki u dzieci jest możliwe. Wykazały to badania prowadzone w ramach programu badawczego EPISTOP, koordynowanego przez polskich naukowców. W ramach projektu naukowcy udowodnili, że możliwe jest zapobieganie ciężkim upośledzeniom w rozwoju większości dzieci, spowodowanych przez padaczkę. Konsorcjum badawcze wykazało również, że wdrożenie profilaktyki i leczenia przeciwpadac…	https://www.facebook.com/217308194973475_4467674196603499	Facebook		sm_38767deddbed8c41e0093f5f457df7f0
2021-11-24 14:55:16	Filmy	Komentarz	YouTube	0	0		Mariusz Kasnia	Neutralny	Mężczyzna		23						0	0	0	0	0	Duchu i praca!!!jeden dzień bez dykty i padaczka dwa trzy razy dziennie oczywiście jak to przezyje.	http://youtube.com/watch?v=k-K1w3MHBU0&lc=Ugz-C1jkOrwMNi0l0Mt4AaABAg	YouTube		sm_de9516d78588de37948c832750ece1e7
2021-11-24 13:56:20	Portale	Artykuł	?	912	118	Wnuk Krzysztofa Krawczyka nie otrzymuje już alimentów. Co teraz zrobi Krzysztof Igor	Amelia Krug	Neutralny	Nieokreślona		0						0	0	0	0	0	Według podawanych przez "Pomponika" informacji, jedyny wnuk piosenkarza Bartek utracił alimenty po śmierci swojego dziadka. Nastolatek ma dzisiaj już 15 lat i jego ojcem jest Krzysztof Krawczyk Junior. Gdyby był niemowlęciem, jego ojciec Krzysztof i matka Aleksandra rozstali się. Kobieta podczas sprawy rozwodowej z Krzysztofem Igorem Krawczykiem była zmuszona do brykania się z upokorzeniem, jakie…	https://planeta.zycie.news/39364-wnuk-krzysztofa-krawczyka-nie-otrzymuje-juz-alimentow-co-teraz-zrobi-krzysztof-igor?utm_source=mobile&utm_campaign=news-item&utm_content=left-panel	planeta.zycie.news	-7684856510345239780	art_a7c9acd214ca964197994fa85acff9b3	https://zycie.news/images/2021/11/24/6CqmkeLWwhLLe3RyoVHsc0u2DLYIxQvcV4qVHaa9.jpg
2021-11-24 13:31:36	Portale	Artykuł	Termedia.pl - Menedżer Zdrowia	5746	746	Dylematy osób wysoko funkcjonujących uzależnionych od alkoholu		Neutralny	Nieokreślona		0						0	0	0	0	0	– Osoby wysoko funkcjonujące stanowią 1/5 wszystkich uzależnionych od alkoholu. Należy pamiętać, że nie jest to lepsza forma uzależnienia. Nie daje powikłań, ale do czasu – mówi prof. dr hab. n. med. Napoleon Waszkiewicz, kierownik Kliniki Psychiatrii Uniwersytetu Medycznego w Białymstoku. Wnioski z badania National Epidemiological Survey on Alcohol and Related Conditions (NESARC) przeprowadzoneg…	https://www.termedia.pl/mz/Dylematy-osob-wysoko-funkcjonujacych-uzaleznionych-od-alkoholu,44538.html	Termedia.pl - Menedżer Zdrowia	5360588779862319663	art_2ddde5a048500c92d33e42b981825d74
2021-11-24 13:27:56	Mikroblogi	Wypowiedź	Twitter	122	6		marlena_kokoc	Neutralny	Nieokreślona		2						0	0	0	389	0	@JakubZyKrakowa @az_bozena @suomkee Jest jeszcze" zbyt mało",by każdy znał i słyszał. Niektórzy znają wielu,niektórzy nikogo. To jest loteria. Tylko to "mało" to bardzo https://t.co/5aqk6QI91g są już 12 letnie dzieci z zapaleniem mięśnia sercowego lub napadami padaczkowymi..te same powikłania ,co u dorosłych.	https://twitter.com/marlena_kokoc/status/1463484529868521479	Twitter		sm_4c5741d9b0b6b38f8a709f5fc45ad52c
2021-11-24 12:57:36	Społeczności	Wypowiedź	Facebook	0	0		Suchedniów	Neutralny	Nieokreślona		0	0	0	0	0	0		0		1745	0	Stowarzyszenie Niepełnosprawni dla Środowiska EKON zaprasza do udziału w projekcie pn. "Pracujemy !" Celem projektu jest poprawa sytuacji na rynku pracy jego uczestników. Uczestnikami projektu mogą być osoby powyżej 18 roku życia posiadające orzeczony stopień niepełnosprawności lub orzeczenie równoważne (orzeczenie ZUS i/lub grupę inwalidzką), wśród których co najmniej 80% to osoby należące do je…	https://www.facebook.com/1437075613255322_2678478442448360	Facebook		sm_1b0c1d087fb8863585a5042abfd4b9a2
2021-11-24 12:41:12	Portale	Artykuł	Pomponik	0	0	Wnuk Krawczyka stracił alimenty. Chory ojciec nie ma z czego płacić	Piotr Kamionka	Neutralny	Nieokreślona		0						0	0	0	0	0	Plotki 1 godz. 1 minuta temu Udostępnij Komentuj Niepokojące wieści płyną od bliskich i znajomych zmarłego Krzysztofa Krawczyka. Według naszych informacji jedyny i prawowity wnuk artysty - Bartek - po śmierci dziadka stracił alimenty! Zdjęcie Reklama Reklama Reklama Chłopiec ma dziś 15 lat, jest synem Krzysztofa Krawczyka juniora i jego byłej żony Aleksandry. Był niemowlakiem, gdy jego rodzice ro…	https://www.pomponik.pl/plotki/news-wnuk-krawczyka-stracil-alimenty-chory-ojciec-nie-ma-z-czego-,nId,5665402	Pomponik	2696100198314062172	art_c4f19ec673abfe57ce8ab6d937d1db3c	https://i.iplsc.com/-/000DRE75YWNIPXNI-C411.jpg
2021-11-24 12:41:12	Portale	Artykuł	Pomponik	0	0	Wnuk Krawczyka stracił alimenty. Chory ojciec nie ma z czego płacić	Piotr Kamionka	Neutralny	Nieokreślona		0						0	0	0	0	0	Plotki 1 godz. 34 minuty temu Udostępnij Komentuj Niepokojące wieści płyną od bliskich i znajomych zmarłego Krzysztofa Krawczyka. Według naszych informacji jedyny i prawowity wnuk artysty - Bartek - po śmierci dziadka stracił alimenty! Zdjęcie Reklama Reklama Reklama Chłopiec ma dziś 15 lat, jest synem Krzysztofa Krawczyka juniora i jego byłej żony Aleksandry. Był niemowlakiem, gdy jego rodzice r…	http://pomponik.pl/plotki/news-wnuk-krawczyka-stracil-alimenty-chory-ojciec-nie-ma-z-czego-,nId,5665402	Pomponik	5925905737192147490	art_7d44f200e5042d2840ea72ba78751460	https://i.iplsc.com/-/000DRE75YWNIPXNI-C411.jpg
2021-11-24 12:27:58	Portale	Artykuł	Serwis Głosu Koszalińskiego	0	0	„Z archiwum koszalińskiego rapu” na specjalnej kompilacji. Premiera w grudniu	Mariusz Rodziewicz	Neutralny	Nieokreślona		0						0	0	0	0	0	Jeśli jesteś fanem koszalińskiego rapu to koniecznie przyjdź w czwartek 2 grudnia do Koszalińskiej Biblioteki Publicznej. Swoją premierę będzie tam miała pierwsza część składanki „Z archiwum koszalińskiego rapu”. Odbędzie się też spotkanie z tymi, którzy tworzyli w mieście kulturę hip-hop. Na pierwszej części składanki znajdzie się 11 utworów, na których swoje zwrotki nagrało ponad 30 koszaliński…	https://gk24.pl/z-archiwum-koszalinskiego-rapu-na-specjalnej-kompilacji-premiera-w-grudniu/ar/c1-15918569	Serwis Głosu Koszalińskiego	-5256271173102177543	art_6c6440b1294e2803ad9108fbe1ed94dd	https://d-art.ppstatic.pl/kadry/k/r/1/7e/e7/619e20d165de7_o_original.jpg
2021-11-24 11:47:07	Społeczności	Wypowiedź	Facebook	991	69		Justyna Kosmetolog -Beauty atelier clinic	Neutralny	Kobieta		12	7	0	0	0	0		1		3596	10	Nowosc w Salonie ❤❤❤ RADIOFREKWENCJA MIKROIGLOWA Innowacyjna Radiofrekwencja (RF) Mikroigłowa to jeden z najlepszych zabiegów estetycznych ostatnich kilku lat na świecie. Określany jako „nieoperacyjny lifting” oddziałuje jednocześnie na naskórek oraz głębokie warstwy skóry, zapewniając istotną poprawę w zakresie jędrności i napięcia skóry w dowolnym obszarze ciała, likwidację zmarszczek, korektę …	https://www.facebook.com/791016304326222_4624341280993686	Facebook		sm_2a64f2111c3657c9dda1603023926767
2021-11-24 11:44:52	Filmy	Komentarz	YouTube	0	0		Aldona Woznica	Neutralny	Kobieta		0						0	0	0	0	0	W Anglii jest tak samo jak w Polsce, nie można dostać od lekarza marihuany medycznej. Jak narazie tylko w małych przypadkach takich jak padaczka.	http://youtube.com/watch?v=Ml9amgTrJHk&lc=UgwKgPYCJtjrimmeASh4AaABAg	YouTube		sm_788471e42d52d47e0f3f4bb534d13326
2021-11-24 11:31:53	Społeczności	Wypowiedź	Facebook	9613	672		Spotted Koszalin	Neutralny	Kobieta		285	155	0	0	0	0		1		60323	13	Pragnę gorąco podziękować Pani Ekspedientce z Kaufland za pomoc. Nie pamiętam za wiele. Pakując przy kasie zakupy z ojcem zgasło mi światło, straciło mi się przytomność. Ojciec mówił że spłynęłam po blacie przy kasie i dostałam ostrych drgawek. Choruje na padaczkę pourazową lekooporną z codziennymi napadami i pech chciał, że dostałam napadu w sklepie. Pani podeszła do mnie niezwykle empatycznie, …	https://www.facebook.com/467478913404372_2087172181435029	Facebook		sm_36fb5f7508fc6297cc1bb4796e89b254
2021-11-24 11:25:05	Portale	Artykuł	ścigacz.pl	0	0	Nieprzytomna kobieta za kółkiem jechała po autostradzie. Było o włos od tragedii [FILM]	Andrzej Sitek	Neutralny	Nieokreślona		0						0	0	0	0	0	Kierowca z holenderskiego Nunspeet nie wahał się ani chwili, kiedy zobaczył nieprzytomną kobietę za kierownicą jadącego samochodu. Mężczyzna użył swojego wozu, żeby zablokować pojazd i ostatecznie zatrzymać Volkswagena. Doszło do zderzenia samochodów, ale szybka decyzja kierowcy prawdopodobnie uratowała kobiecie życie i uchroniła innych ludzi jadących autostradą. NAS Analytics TAG Holenderskie me…	https://www.scigacz.pl/Nieprzytomna,kobieta,za,kolkiem,jechala,po,autostradzie,Bylo,o,wlos,od,tragedii,,FILM,43593.html	ścigacz.pl	1102599746825991091	art_f807cf9ecb7496a59246be6b07fbfd63
2021-11-24 10:47:00	Portale	Wypowiedź	zapytaj.onet.pl	0	0	Firma Łukasza Mejzy miała leczyć chorych. W tle niesprawdzona terapia w Meksyku - Wiadomości	onet.pl	Neutralny	Nieokreślona											0		Łukasz Mejza ze swoimi współpracownikami miał zarabiać na zbiórkach i leczeniu ciężko chorych ludzi. Jak donoszą dziennikarze Wirtualnej Polski, obecny wiceminister sportu osobiście jeździł i przekonywał rodziców chorych dzieci, że terapia jego firmy je wyleczy. Szkopuł w tym, że rekomendowana przez firmę wiceministra metoda uznawana jest przez lekarzy w Polsce i na całym świecie za niesprawdzoną…	https://wiadomosci.onet.pl/kraj/firma-lukasza-mejzy-miala-leczyc-chorych-w-tle-niesprawdzona-terapia-w-meksyku/lnel6dp	zapytaj.onet.pl		art_df7c6fd680a67859128c46f65aa11bd9
2021-11-24 10:34:09	Mikroblogi	Komentarz	wykop.pl	50	2		Krzyszt00f	Neutralny	Nieokreślona		0									0		@wcinaster: Ja p##@@!%e, ale p##@@!%isz głupoty. Mam chorego syna na padaczkę, każda jest inna i wkładanie czegokolwoek w buzie to największy debilizm i można tylko zeby wybić. Jak już dostaje taka osoba ataku to najlepiej tylko trzymać głowę by jej nie rozbił. Zaciśniętej szczęki nie otworzysz, wiec nie p##@@!%.	https://www.wykop.pl/link/6376199#comment-98940913	wykop.pl		sm_bbb9bbd1a4021e1863cb07d88e4a3853
2021-11-24 10:08:30	Społeczności	Wypowiedź	Facebook	666	46		Fundacja Dziecięca Fantazja	Neutralny	Nieokreślona		10	0	0	0	0	0		4		18340	0	Kacperek urodził się jako zdrowy chłopiec i dostał 10 punktów w skali Apgar. Jednak niedługo potem okazało się, że chłopiec choruje na padaczkę lekooporną. Nasz Podopieczny przyjmował już wiele różnych leków, a i tak napady padaczkowe potrafią pojawiać się po kilkaset razy dziennie, czyniąc spustoszenie w organizmie. Pomimo, że Kacper ma 2 lata, to nie wodzi wzrokiem, nie trzyma główki, nie przek…	https://www.facebook.com/148581148517092_6436352416406569	Facebook		sm_3fce4a6567cd110c7cded9c151d1cb6b
2021-11-24 10:05:08	Portale	Artykuł	infoWire.pl - ekonomia/biznes/finanse	0	0	Hipochondria, czyli w spirali lęku		Neutralny	Nieokreślona		0						0	0	0	0	0	U pacjentów z hipochondrią aktywność życiowa, większość myśli i działań, jest podporządkowana przekonaniu, że są ciężko czy nawet nieuleczalnie chorzy. Zwykle poszukują oni potwierdzenia diagnozy u kolejnych specjalistów, którzy nie znajdują organicznych przyczyn ich dolegliwości — mówi dr n. med. Sławomir Murawiec. Z dr. Sławomirem Murawcem rozmawiamy na temat objawów somatycznych uwarunkowanych…	https://infowire.pl/generic/release/710288/hipochondria-czyli-w-spirali-leku	infoWire.pl - ekonomia/biznes/finanse	4482085333146943721	art_5ef50b4e4775912f5300b6555072ca77	https://d2xhqqdaxyaju6.cloudfront.net/file/attachment-ci/2063928/1361289017/750-420.jpg
2021-11-24 09:00:00	Społeczności	Wypowiedź	Facebook	4015	281		Fundacja Rycerze i Księżniczki	Neutralny	Nieokreślona		44	1	0	0	5	0		28		81663	3	Wesprzyj Krzysia: (PayU,PayPal,MasterCard) ➡ www.rik.pl/krzys ❤ Walka o zdrowie Krzysia wciąż trwa! ❤ Ciężka zamartwica, operacja serca, rehabilitacja, padaczka…. to dzieciństwo Krzysia. Mimo wszystko chłopiec walczy dalej jak prawdziwy Wojownik! Samodzielność, pełnosprawność, mowa – to wszystko jest bardzo realne, ale wymaga ogromnych nakładów pracy ale również finansowych i niestety bez wsparci…	https://www.facebook.com/603874313055062_4241209039321553	Facebook		sm_c998ee84e3c678e3080b0a570de92523
2021-11-24 08:35:18	Portale	Artykuł	All Events in - Rome	0	0	Kurs przedłużania rzęs 1:1		Neutralny	Nieokreślona		0						0	0	0	0	0	Tue Dec 21, 2021 ? TERMIN : 21.12.2022 r. / termin zapisów 17.12.2021 r. , ⏱ godz. 12.00-20.00 ilość godzin: 8 godzin zegarowych limit miejsc: 7 os. max Koszt: 399 zł/os PROGRAM SZKOLENIA: Zajęcia teoretyczne: • Bezpieczeństwo i higiena pracy • Przygotowanie oraz wyposażenie stanowiska pracy • Przeciwwskazania do wykonania zabiegu • Produkty i narzędzia wykorzystywane podczas przedłużania rzęs • …	https://allevents.in/krakow/kurs-przed%C5%82u%C5%BCania-rz%C4%99s-1-1/200021890218108	All Events in - Rome	-5384358698012850251	art_98988a3318b43e93cdff1a09e2816805	https://cdn-az.allevents.in/events4/banners/923439de1107170012c1ae94c8efc05c12f2c2a2c42f69facd0b24f037b0e773-rimg-w500-h296-gmir.jpg?v=1637734564
2021-11-24 08:29:16	Mikroblogi	Wypowiedź	Twitter	37	1		Walker1865	Neutralny	Nieokreślona		1						0	0	0	119	0	@KMIANYY @Magorza53131351 @InezDama @PetraAva @lili_pom112 @KotSzary @Baba_yaga_bum @6_wilku Baranie WHO w 2009 roku zmieniło definicję pandemii jako przygotowanie do PLANDEMII.Kiedyś choroba musiała być śmiertelna a teraz pandemią może być kaszel,sraczka i padaczka??	https://twitter.com/Walker1865/status/1463409365856182272	Twitter		sm_105b4d2cfc4fe3d0547b5f74b102525a
2021-11-24 08:13:33	Portale	Artykuł	?	0	0	Charytatywny parkrun dla Antosia		Neutralny	Nieokreślona		0						0	0	0	0	0	W sobotę, 27 listopada tczewianie po raz kolejny pobiegną w szczytnym celu. Bieganie = pomaganie, wielokrotnie wsparliście innych w potrzebie, mamy ogromną nadzieję, że i tym razem pokażecie Wasze otwarte serca. Tym razem będzie z nami Mama Antosia, którą dotknęła przerażająca choroba syna. Mama Antosia mówi - Strach rośnie… Rzeczywistość nas przerasta, mam wrażenie, że walczymy z wiatrakami. Cho…	https://www.radiotczew.pl/wiadomosci/7475,charytatywny-parkrun-dla-antosia	www.radiotczew.pl	714929314798213820	art_f41d66adc5fa07d35e5503f833c1f2c7	https://static.radiotczew.pl/data/articles/s4_parkrun_tczew_charytatywnie_dla_antosia_1637737322_7475.jpg
2021-11-24 08:00:02	Społeczności	Wypowiedź	Facebook	1586	111		Fundacja "Normalna Przyszłość"	Neutralny	Nieokreślona		15	0	0	0	0	0		12		1418	1	Pracodawco ❗️ czy wiesz, że możesz czerpać benefity z faktu, iż zatrudniasz osobę posiadającą orzeczenie o niepełnosprawności ❓ Otóż, zatrudniając osobę ze szczególnymi potrzebami, otrzymujesz dofinansowanie ze środków PFRON. Kwota miesięcznego dofinansowania uzależniona jest od stopnia niepełnosprawności pracownika: ??1950 zł – w związku z zatrudnieniem pracownika o znacznym stopniu niepełnospra…	https://www.facebook.com/832333080130041_5101976533165653	Facebook		sm_6ce177a5fe98b7a3d6ff0f67d1d25cb4
2021-11-24 07:55:04	Portale	Artykuł	Naszemiasto - Wydarzenia	0	0	Neurolog Dziecięcy w Opolu na NFZ. Terminy - stan na 24.11.2021		Neutralny	Nieokreślona		0						0	0	0	0	0	Chcesz dostać się na wizytę do Neurologa Dziecięcego możliwie, jak najszybciej? Przedstawiamy listę placówek, gdzie terminy oczekiwania na wizytę do lekarza w Opolu są najkrótsze. Zwykle na termin do specjalisty trzeba długo czekać. Nie sprawdzamy jednak zwykle wszystkich możliwości. Zobacz naszą listę, dzięki której dostaniesz się do Neurologa Dziecięcego w Opolu najszybciej. Kolejki na NFZ do N…	https://opole.naszemiasto.pl/neurologdzieciecy-w-opolu-na-nfz-terminy-stan-na-24112021/ar/c14p1-20616899	Naszemiasto - Wydarzenia	-705394861457525693	art_50a53ecae975a9824c32e294c2af9d59	https://d-art.ppstatic.pl/kadry/art-art/09/89/20616899_689757839_original.jpg
2021-11-24 07:04:30	Portale	Artykuł	Wirtualna Polska	0	0	Jak Łukasz Mejza postanowił zarobić na cierpieniu	Szymon Jadczak	Neutralny	Nieokreślona		0						0	0	0	0	0	Firma Łukasza Mejzy obiecywała leczyć umierających na raka i stwardnienie rozsiane, chorych na Alzheimera, Parkinsona oraz inne nieuleczalne przypadłości. Obecny wiceminister sportu osobiście jeździł i przekonywał rodziców chorych dzieci, że terapia jego firmy je wyleczy. Cena wyjściowa - 80 tys. dolarów. Metoda, którą zachwalał, nie ma medycznego potwierdzenia. Ujawniamy dokumentację biznesu Łuk…	https://wiadomosci.wp.pl/jak-lukasz-mejza-postanowil-zarobic-na-cierpieniu-6707957619456960a	Wirtualna Polska	-1882837954719898076	art_6f6f0af14766de4f0e7b430af27fa2a6	https://v.wpimg.pl/MDA3ODQ0YiUgUTl3fktvMGMJbS04EmFmNBF1Zn5_Ynd0A388YwN-d25VJig0Qig0Lh0oNiRALDMxHT8oflE9LW5Ffms1WT40LVI2azRdLyElHHt0Ywl1ciAKYnBkBy9pdQN_c3wJLCclHncnYgcvdyAAfCEzUm85
2021-11-24 03:49:11	Portale	Artykuł	Bomega	0	0	Co się dzieje z dzieckiem, którego matka pije w ciąży?		Neutralny	Nieokreślona		0						0	0	0	0	0	A A A Wypicie nawet jednego kieliszka np. wina w ciąży, może spowodować uszkodzenie płodu. Tzw. zespół zaburzeń związanych z narażeniem na alkohol w okresie płodowym (FASD) dotyka nie mniej niż 1,5 proc. polskich dzieci. „To więcej niż zespół Downa czy autyzm – choroby, o których słyszy się znacznie częściej” – zaznacza w rozmowie z Marcinem Czarnobilskim pediatra dr Katarzyna Dyląg z Centrum Lec…	https://bomega.pl/co-sie-dzieje-z-dzieckiem-ktorego-matka-pije-w-ciazy/	Bomega	2408431910017494800	art_34b9e2be6a0a5e418548f64062f1f21b	https://bomega.pl/wp-content/uploads/2021/11/000DR9JUUML5XAMA-C431.jpg
2021-11-24 03:31:02	Filmy	Komentarz	YouTube	0	0		Stefan Padaczka	Neutralny	Mężczyzna		1						0	0	0	0	0	Wrzosek dostał w dziurę i niech już Martin nie pierdoli. Był słabszy i przegrał.	http://youtube.com/watch?v=W10yLzwGdRc&lc=UgzahJAMkWJEC7FLnIl4AaABAg	YouTube		sm_2869a45b9e6ff395b20615b9842be6f5
2021-11-24 01:44:23	Portale	Artykuł	Naszemiasto - Wydarzenia	0	0	Kolejki na NFZ do Neurologa w Opolu. Stan na 24.11.2021		Neutralny	Nieokreślona		0						0	0	0	0	0	Chcesz dostać się na wizytę do Neurologa możliwie, jak najszybciej? Przedstawiamy listę placówek, gdzie terminy oczekiwania na wizytę do lekarza w Opolu są najkrótsze. Zwykle na termin do specjalisty trzeba długo czekać. Nie sprawdzamy jednak zwykle wszystkich możliwości. Zobacz naszą listę, dzięki której dostaniesz się do Neurologa w Opolu najszybciej. Kolejki na NFZ do Neurologa w Opolu - stan …	https://opole.naszemiasto.pl/kolejki-na-nfz-do-neurologa-w-opolu-stan-na-24112021/ar/c14p1-20616897	Naszemiasto - Wydarzenia	-5168137708536567416	art_9cdd864b511b25d9fbfa4aca280d17ad	https://d-art.ppstatic.pl/kadry/art-art/8b/01/20616897_689695397_original.jpg
2021-11-24 00:30:53	Portale	Artykuł	Gmina Książ Wielkopolski	0	0	Projekt „Pracujemy!” - wsparcie dla osób niepełnosprawnych	Stowarzyszenie Ekon	Neutralny	Nieokreślona		0						0	0	0	0	0	W imieniu organizatora - Stowarzyszenia „Niepełnosprawni dla Środowiska EKON” – uprzejmie informujemy, że rozpoczął się nabór do projektu pn. „Pracujemy!” mającego na celu aktywizację i wsparcie zawodowe osób niepełnosprawnych. Projekt potrwa do 30 czerwca 2023 roku. W ramach projektu można przystąpić do jednego z dwóch zadań: Aktywizacja zawodowa dla 1000 niepracujących osób z niepełnosprawności…	http://www.ksiaz-wlkp.pl/info/1383	Gmina Książ Wielkopolski	-340148560883401236	art_61f4031f0dfbf39b345dcb296b848567	http://ksiaz-wlkp.pl/getimage.php?id=5703
2021-11-23 23:17:30	Społeczności	Wypowiedź	Facebook	155	10		Zespół Szkół Techniczno-Informatycznych	Neutralny	Nieokreślona		5	2	0	0	0	0		0		1027	0	Ruszyła akcja Szlachetna Paczka! Jak co roku nasza szkoła przyłącza się do ogólnopolskiej akcji "Szlachetna Paczka" Dary dla Rodziny można przynosić do biblioteki szkolnej lub wychowawcy do dnia 9 grudnia (czwartek). W piątek wolontariusze z ZST-I przygotują paczki i zawiozą do magazynu. Opis Rodziny Pani Ewa 68 lat Krzysztof 30 lat Pani Ewa (68 l.) obecnie mieszka i zajmuje się niepełnosprawnym …	https://www.facebook.com/307635022621595_4816803211704731	Facebook		sm_ced32c66cdb0a63743aac15497390db5
2021-11-23 23:00:15	Mikroblogi	Wypowiedź	Twitter	0	0		iSodar	Neutralny	Nieokreślona		2						0	0	0	3	0	@wszewko Wiecie, że pewne kombinacje częstotliwości migotania świateł mogą wywołać atak padaczki, nawet u osób całkowicie zdrowych? Dlaczego to nie jest rozpoznawane jako atak? Mamy XXI wiek, skrzywdzić można na setki sposobów, nie tylko pociskiem z broni palnej.	https://twitter.com/iSodar/status/1463266168597270531	Twitter		sm_1bcc8cf1ef6f38aec9cae20863110fcd
2021-11-23 22:35:20	Portale	Artykuł	?	37847	4920	Jak pomóc dziecku, którego matka piła w ciąży?		Neutralny	Nieokreślona		0						0	0	0	0	0	Picie alkoholu przez matkę w ciąży może doprowadzić u dziecka m.in. do uszkodzenia mózgu, deformacji twarzy oraz niedoboru masy ciała i wzrostu. Eksperci z całej Polski dyskutują w Krakowie na temat FASD czyli tzw. zespołu zaburzeń związanych z narażeniem na alkohol w okresie płodowym. Alkohol etylowy działając na nienarodzone dziecko powoduje powstawanie zmian w budowie ciała, wad rozwojowych wi…	https://twojezdrowie.rmf24.pl/czlowiek/ciaza/news-jak-pomoc-dziecku-ktorego-matka-pila-w-ciazy,nId,2466328	twojezdrowie.rmf24.pl	892765118340027281	art_52ee5c8675ca1ee4ab3f65df6b28a6c7	https://i.iplsc.com/-/0007035AV9MD1115-C431.jpg
2021-11-23 21:57:08	Filmy	Komentarz	YouTube	0	0		Stefan Padaczka	Neutralny	Mężczyzna		5						0	0	0	0	0	Pan Tomek to dymolapacz, szanuje :D	http://youtube.com/watch?v=My89asAddXk&lc=UgxjsmCQJKvjq6-B2hd4AaABAg	YouTube		sm_9bccef49b920c97b8f8ab65f5c041bd1
2021-11-23 21:36:20	Mikroblogi	Wypowiedź	wykop.pl	136	6		prawa_reka_kubicy	Neutralny	Nieokreślona		1									0	1	bramka lepsza niz ta padaczkowa przewrotka lewego #mecz	https://www.wykop.pl/wpis/61980457	wykop.pl		sm_ac59161b26d28cfdc599519a9cea9fcf
2021-11-23 21:07:32	Filmy	Komentarz	YouTube	0	0		Halina Larsen	Neutralny	Kobieta		0						0	0	0	0	0	No coz - przecież to zmarły w szczególności i żona Ewa zapracowali każdy. grosz - tak to oni dwoje zapracowali a nie kto inny. I nic nikomu do tego jak zużywali te pieniądze. Cziekawa jestem, ze nikt nie wspomni dorobku z pierwsza żona.Poza synem Juniorem nie słyszałam o niczym.Zona zmarła i zostawiła Juniorowi zabezpieczenie bytu - co za mało?<br>Wypadek, padaczka i narkotyki. I co jeszcze jest …	http://youtube.com/watch?v=06Kgh8fFLyA&lc=Ugx3obXxRBgpkAX15GB4AaABAg.9UtcHt_I7um9V5uFKEDiQg	YouTube		sm_5ea46a26afa782bc5b20d3cacefd0d5a
2021-11-23 20:45:15	Mikroblogi	Wypowiedź	Twitter	128	6		grazyna1953	Neutralny	Nieokreślona		0						0	31	0	407	0	RT @PrawaStronaa: Mężczyzna poświęca własny samochód. Aby uratować innego kierowcę, który ma atak padaczki. https://t.co/tDykQKNkMc	https://twitter.com/grazyna1953/status/1463232196651753474	Twitter		sm_04456b7aa1ebe0e36082c8e97f6577b5
2021-11-23 20:20:32	Portale	Artykuł	?	10	1	9-latek potrzebuje kosztownej rehabilitacji. Jego mama: "Nie umiem sobie poradzić z żebraniem"	Tvn Michał Bystrek	Neutralny	Nieokreślona		0						0	0	0	0	0	Michał Bystrek urodził się z rozszczepem kręgosłupa i wodogłowiem – od pasa w dół ma niedowład. Pierwszą operację przeszedł już kilka godzin po urodzeniu. - Bycie rodzicem dziecka niepełnosprawnego, to jest czasami walnie głową w ścianę. Jedną z rzeczy, z którą nie umiem sobie poradzić, to jest żebranie. Żebranie o każdą złotówkę, żeby pomóc dziecku – mówi matka chłopca. Uwaga! TVN. Michał Bystre…	https://dziendobry.tvn.pl/gorace-tematy/uwaga-tvn-michal-bystrek-potrzebuje-rehabilitacji-jak-mu-pomoc-5500149	dziendobry.tvn.pl	1905489871806714201	art_a35c8c871cd46455ce749b3017626a08
2021-11-23 20:17:35	Społeczności	Wypowiedź	Facebook	403	28		Niepubliczne Przedszkole "Kubuś i Przyjaciele"	Neutralny	Nieokreślona		13	11	0	0	0	0		0		878	0	Szkolimy się! Dzisiaj nasza pedagogiczna kadra wzięła udział w szkoleniu. Utrwaliliśmy wiedzę dotyczącą pierwszej pomocy podczas zakrztuszenia, oparzenia, skaleczenia, ataku padaczki, krwotoku oraz zatrzymania akcji krążeniowo-oddechowej. Dziękujemy za przekazaną wiedzę!	https://www.facebook.com/266900456810033_1997199077113487	Facebook		sm_c088ee3d369887ad1834889bb93d59c6
2021-11-23 19:59:09	Portale	Artykuł	Uwaga! TVN	59580	7745	Walczą o każdą złotówkę, by niepełnosprawny Michał mógł chodzić		Neutralny	Nieokreślona		0						0	0	0	0	0	Michał urodził się z rozszczepem kręgosłupa i wodogłowiem – od pasa w dół ma niedowład. Pierwszą operację przeszedł już kilka godzin po urodzeniu. - Bycie rodzicem dziecka niepełnosprawnego, to jest czasami walnie głową w ścianę. Jedną z rzeczy, z którą nie umiem sobie poradzić, to jest żebranie. Żebranie o każdą złotówkę, żeby pomóc dziecku – mówi matka chłopca. 9-letni Michał Bystrek pierwszą o…	https://uwaga.tvn.pl/reportaze,2671,n/michal-bystrek-potrzebuje-kosztownej-rehabilitacji-zeby-chodzic,346029.html	Uwaga! TVN	4028394999864492359	art_543d17039593c4578fad93cf3d6ddd7e	http://r-scale-a1.dcs.redcdn.pl/scale/o2/tvn/web-content/m/p63/i/0d73a25092e5c1c9769a9f3255caa65a/ed82cfbc-2bd2-4643-848e-d5d8d9ceb896.jpg?type=1&srcmode=3&srcx=1%2F2&srcy=1%2F2&srcw=300&srch=200&dstw=300&dsth=200&quality=75
2021-11-23 19:29:20	Mikroblogi	Wypowiedź	Twitter	456	22		lorraine_lally	Neutralny	Nieokreślona		0						0	2	0	1446	0	RT @IBESocialMedia: Raport IBE „Epilepsja i badanie ciąży” jest już dostępny w języku polskim: https://t.co/Ti7P0XqeOc https://t.co/qYfbhY7…	https://twitter.com/lorraine_lally/status/1463213091777355776	Twitter		sm_653afa998d766668c469eae8c793e6ee
2021-11-23 19:28:32	Portale	Artykuł	Naszemiasto.pl	157440	19872	Na rynku w Siewierzu lądował śmigłowiec LPR. Dwóch mężczyzn doznało ataku padaczki. Poszkodowanych przewieziono do szpitala	Karolina Kos	Neutralny	Nieokreślona		0						0	0	0	0	0	We wtorek, 23 listopada, dwóch mężczyzn doznało ataku padaczki, w związku z czym na rynku w Siewierzu, lądował śmigłowiec LPR. Poszkodowanym udzielono odpowiedniej pomocy i przetransportowano do szpitala. Droga prowadząca przez rynek, na chwilę obecną, jest zamknięta. Sytuacja ma się wkrótce zmienić. Jak podaje st. sierż. Komendy Powiatowej w Będzinie - Marcin SZOPA: Samo zdarzenie miało miejsce …	https://bedzin.naszemiasto.pl/na-rynku-w-siewierzu-ladowal-smiglowiec-lpr-dwoch-mezczyzn/ar/c1-8559861	Naszemiasto.pl	5414124867170456783	art_73f28e122f6225dd220f22f8f3bcba02	https://d-art.ppstatic.pl/kadry/k/r/f3/e3/619cf93e2fb19_o_original.jpg
2021-11-23 19:27:03	Mikroblogi	Wypowiedź	Twitter	4	0		TLecock	Neutralny	Nieokreślona		0						0	0	0	15	0	@MichelleA696 @hun_girls @SandraParkerPS @zoomlandagency @TsCamStars @ivonabhabie @Timixx8 @RealSunny21 @delaprost @trannycams3 @PrincessKitti3 @TMagazine69 @trans_pirocudas Epilepsy?	https://twitter.com/TLecock/status/1463212517241540617	Twitter		sm_85022ad1e2be8185bb74a07ccfc0125c
2021-11-23 19:22:42	Filmy	Komentarz	YouTube	0	0		Ewa Wedler	Neutralny	Kobieta		0						0	0	0	0	0	Amantadyna jest oficjalnie zabroniona do Austrii ja sprowadzać, bo jest lekarstwem na epilepsję	http://youtube.com/watch?v=jkLElNK0VOk&lc=Ugxa3sQWOT8u7ajqYKd4AaABAg	YouTube		sm_ce8c44eb3f1eed59e19aa7daea3c78f9
2021-11-23 19:19:21	Filmy	Komentarz	YouTube	0	0		Jacek M	Neutralny	Mężczyzna		0						0	0	0	0	0	<a href="https://www.youtube.com/watch?v=tXijyDb0O4g&t=2m30s">2:30</a> Przecież widać, że padaczki dostał, albo porażenie ma!	http://youtube.com/watch?v=tXijyDb0O4g&lc=Ugwmg_mFs-PmPGlm3Ah4AaABAg	YouTube		sm_e839a4eba0290065d5910ff34b66f9a4
2021-11-23 18:32:16	Blog	Komentarz	Comments disqus.com	0	0		Grzegorz Jakubowski	Neutralny	Mężczyzna		0									0		To jeszcze i tak daleka droga. Największym problemem jest brak powiadomienia, że wiadomość została przeczytana oraz szyfrowania wiadomości end to end oraz możliwości przesyłania dużych plików w jakości full HD, żeby odbiorca miał dostać padaczki od nadmiaru niebieskiego światła.	https://android.com.pl/news/442976-emoji-z-imessage-na-androidzie/#comment-5619363947	Comments disqus.com		sm_cc358d1ed2efd59add1b243a58d3f976
2021-11-23 18:29:35	Mikroblogi	Wypowiedź	Twitter	185	9		blazejsarzalski	Neutralny	Nieokreślona		1						0	0	0	587	0	@Kasiality @taksobieklikam @kisielewiczj Widać, że nie wiesz komu przepisuje się mm w Polsce. Bo najczęściej nie są to chorzy na raka, stwardnienie rozsiane, czy epilepsję...	https://twitter.com/blazejsarzalski/status/1463198053771485189	Twitter		sm_505625a69df693eb8ee0e24affdde662
2021-11-23 17:30:00	Portale	Wypowiedź	?	0	0	Oliwka poważnie zachorowała w Turcji. Ubezpieczyciel nie chciał pomóc	Redakcja rybnik.com.pl (redakcja@rybnik.com.pl)	Neutralny	Nieokreślona											0		To miała być chwila oddechu dla niespełna 3-letniej Oliwki i jej rodziców. Pobyt w Turcji zakończył się jednak w dramatycznych okolicznościach i pobytem córeczki państwa Taraburów na intensywnej terapii. Kontrowersyjne w tym wszystkim jest zachowanie ubezpieczyciela. Tę historię powinni wziąć sobie do serca wszyscy rodzice. Karina i Kamil Taraburowie ze Świerklan postanowili udać się ze swoją 3-l…	https://www.rybnik.com.pl/index.php/wiadomosci,oliwka-powaznie-zachorowala-w-turcji-ubezpieczyciel-nie-chcial-pomoc,wia5-3266-50515.html	www.rybnik.com.pl		art_bdbb79b31a4d2542777e9b074a347c9c
2021-11-23 17:20:10	Portale	Artykuł	Echo dnia	32974	4286	W Kielcach ruszył specjalny kiosk profilaktyczny. Można tu zrobić za darmo podstawowe badania i uzyskać porady fachowców [WIDEO]	Iwona Rojek	Neutralny	Nieokreślona		0						0	0	0	0	0	W świętokrzyskim oddziale Narodowego Funduszu Zdrowia w Kielcach przy alei IX Wieków Kielc 2a w Kielcach, konkretnie w Sali Obsługi Klienta zaczęło działać stanowisko do spraw profilaktyki i promocji zdrowia, tak zwany kiosk profilaktyczny. - Celem pracujących tam osób jest upowszechnienie wiedzy o zdrowiu, profilaktyce i publicznym systemie opieki zdrowotnej- informuje Beata Szczepanek, rzecznik…	https://echodnia.eu/swietokrzyskie/w-kielcach-ruszyl-specjalny-kiosk-profilaktyczny-mozna-tu-zrobic-za-darmo-podstawowe-badania-i-uzyskac-porady-fachowcow-wideo/ar/c1-15914783	Echo dnia	7113009911962930690	art_0722c389a9789373b346332e3f6270ea	https://d-art.ppstatic.pl/kadry/k/r/1/8d/d1/619b8a2e42f77_o_original.jpg
2021-11-23 16:48:28	Portale	Artykuł	Polskie Radio Gdańsk	11	1	5-letni Brunon z Banina potrzebuje pomocy. Do akcji włączyli się strażacy	Grzegorz Armatowski	Neutralny	Nieokreślona		0						0	0	0	0	0	Dwadzieścia tysięcy złotych potrzeba na operacje 5-letniego Brunona z Banina. Chłopiec od urodzenia cierpi na mózgowe porażenie dziecięce, padaczkę, głębokie niedowidzenie i niedosłuch. - Niestety, mimo intensywnej rehabilitacji, mięśnie nie pracują tak, jak powinny - mówi mama chłopca Barbara Labuda. - Przez to tworzą się przykurcze i krzyżują się nogi Brunona. Pomóc może operacja. Zabieg ma zab…	https://radiogdansk.pl/wiadomosci/item/135328-5-letni-brunon-z-banina-potrzebuje-pomocy-do-akcji-wlaczyli-sie-strazacy-dolaczysz-sie	Polskie Radio Gdańsk	-9051076430976193121	art_66932601f730582fb5c36e5f4b5b4106	https://radiogdansk.pl/media/k2/items/cache/d2c93912d56db37846fd957f75553250_L.jpg
2021-11-23 16:48:28	Portale	Artykuł	Polskie Radio Gdańsk	11	1	Pięcioletni Brunon z Banina potrzebuje pomocy. Do akcji zbierania pieniędzy włączyli się kaszubscy strażacy		Neutralny	Nieokreślona		0						0	0	0	0	0	Dwadzieścia tysięcy złotych potrzeba na operacje 5-letniego Brunona z Banina. Chłopiec od urodzenia cierpi na mózgowe porażenie dziecięce, padaczkę, głębokie niedowidzenie i niedosłuch. - Niestety, mimo intensywnej rehabilitacji, mięśnie nie pracują tak, jak powinny - mówi mama chłopca Barbara Labuda. - Przez to tworzą się przykurcze i krzyżują się nogi Brunona. Pomóc może operacja. Zabieg ma zab…	https://m.radiogdansk.pl/wiadomosci/item/135328-5-letni-brunon-z-banina-potrzebuje-pomocy-do-akcji-wlaczyli-sie-strazacy-dolaczysz-sie	Polskie Radio Gdańsk	6604710829550308370	art_aebee3874472dfde3dbeba332ca4aba8
2021-11-23 15:57:06	Społeczności	Wypowiedź	Facebook	6311	441		Miejskie Zakłady Autobusowe Warszawa	Neutralny	Nieokreślona		148	101	1	1	0	0		14		33917	9	Najszybciej będzie pojechać od razu do pobliskiego szpitala - to była pierwsza myśl naszego kierowcy, który zaalarmowany przez pasażerki zatrzymał autobus! Młoda kobieta doznała ataku padaczkowego. Upewniwszy się, że zostały podjęte wobec niej kroki pierwszej pomocy, pan Bartosz niczym ambulans, skierował się do szpitala. "To był odruch, chęć pomocy, to nie był żaden wyczyn" - mówi skromnie. Cies…	https://www.facebook.com/450218891743447_4586091714822790	Facebook		sm_2587a0a3076ee8549170a30afe28e535
2021-11-23 15:16:01	Mikroblogi	Wypowiedź	Twitter	39	1		MrCichy84	Neutralny	Nieokreślona		0						0	28	0	124	0	RT @PrawaStronaa: Mężczyzna poświęca własny samochód. Aby uratować innego kierowcę, który ma atak padaczki. https://t.co/tDykQKNkMc	https://twitter.com/MrCichy84/status/1463149341036748800	Twitter		sm_77d56796131e78d93f06b026162cbf65
2021-11-23 15:12:26	Portale	Artykuł	?	863	112	Niedzielski: zachęcam do przetestowania kiosków pomiarowych		Neutralny	Nieokreślona		0						0	0	0	0	0	Wspólnie z Ministerstwem Zdrowia NFZ rozpoczął nową akcję prozdrowotną. We wszystkich oddziałach wojewódzkich NFZ utworzono stanowiska ds. profilaktyki i promocji zdrowia. W samoobsługowych punktach dorośli na miejscu mogą wykonać najważniejsze pomiary medyczne: wzrostu, masy ciała, składu ciała, ciśnienia tętniczego krwi oraz kreślić wskaźnik BMI (indeks masy ciała), które określają ryzyko zacho…	https://e-chelmno.pl/pl/11_wiadomosci/67754_niedzielski-zachecam-do-przetestowania-kioskow-pomiarowych.html	e-chelmno.pl	1326505141900330278	art_5787d4c72faabb4c92aa9e406ce47e72	https://e-chelmno.pl/news_foto/2021/1123/182966.jpg
2021-11-23 15:07:36	Fora	Komentarz	Reddit	2724	136		epileptus	Nieokreślony	Nieokreślona		7						0			0		Z tego co się orientuję, ważne jest żeby zmienić ogólnie nawyki żywieniowe, a nie pójść na np 2 miesięczną dietę odchudzającą, a potem wrócić do obżarstwa. Może o to chodzi w tym zdaniu.	https://www.reddit.com/r/Polska/comments/r0abx4/różne_takie_krótkie_z_psychologii_zaburzenia/hlroi6q/	Reddit		sm_c73acd3721d78f6c0e1df6b0a5d073bd
2021-11-23 13:50:14	Portale	Artykuł	Portal Handlu Detalicznego	691	89	[WYWIAD] Sylwia Zarzycka, Fundacja Między Niebem a Ziemią: otaczamy opieką całe rodziny	Radosław Rybiński	Neutralny	Nieokreślona		0						0	0	0	0	0	Kiedy 10 lat temu zakładałam fundację, to mówiłam sobie, że nie chcę prowadzić „fundacji-korporacji”. Unikamy sytuacji, że przyjmujemy podopiecznych, a potem nie mamy środków na pomoc dla chorych dzieci i ich rodzinom. Dosyć trudno jest dostać się do nas, bo przyjmujemy tylko tyle rodzin, ilu możemy realnie pomóc – mówi Sylwia Zarzycka, założycielka i prezeska Fundacji Między Niebem a Ziemią. Wśr…	https://retailnet.pl/2021/11/23/92138-wywiad-sylwia-zarzycka-fundacja-miedzy-niebem-a-ziemia-otaczamy-opieka-cale-rodziny/	Portal Handlu Detalicznego	-5975176130583840519	art_cb940b09d7f481329db7e4c4de8ce493	https://retailnet.pl/wp-content/uploads/2021/11/Sylwia_Zarzycka_fundacja2-scaled-e1637589375775-1068x712.jpg
2021-11-23 13:49:35	Portale	Artykuł	Konstantynowlodzki - Nasze miasto	491	63	Pies w łóżku to dobry pomysł? Oczywiście. Oto plusy spania ze swoimi pupilami. A co z minusami?	Marta Siesicka-Osiak	Neutralny	Nieokreślona											0		Spanie z psem może przynieść właścicielowi wiele korzyści, zdarzają się jednak sytuacje, w których powinniśmy unikać pozwalania psu na wchodzenie do naszego łóżka. Naukowcy coraz częściej badają wpływ kontaktu ze zwierzętami na nasze zdrowie. Wśród korzyści płynących ze spania z czworonogami wymieniają najczęściej pozytywne zmiany w psychice. Kontakt z psami koi nasze nerwy i poprawia samopoczuci…	https://konstantynowlodzki.naszemiasto.pl/pies-w-lozku-to-dobry-pomysl-oczywiscie-oto-plusy-spania-ze/ar/c14-8559597	Konstantynowlodzki - Nasze miasto		art_19bb006f32a61a305b38b276125b9c30	https://d-art.ppstatic.pl/kadry/k/r/49/37/619ce362b0a2f_o_large.jpg
2021-11-23 13:49:35	Portale	Artykuł	Aleksandrowlodzki - Nasze miasto	491	63	Pies w łóżku to dobry pomysł? Oczywiście. Oto plusy spania ze swoimi pupilami. A co z minusami?	Marta Siesicka-Osiak	Neutralny	Nieokreślona											0		Spanie z psem może przynieść właścicielowi wiele korzyści, zdarzają się jednak sytuacje, w których powinniśmy unikać pozwalania psu na wchodzenie do naszego łóżka. Naukowcy coraz częściej badają wpływ kontaktu ze zwierzętami na nasze zdrowie. Wśród korzyści płynących ze spania z czworonogami wymieniają najczęściej pozytywne zmiany w psychice. Kontakt z psami koi nasze nerwy i poprawia samopoczuci…	https://aleksandrowlodzki.naszemiasto.pl/pies-w-lozku-to-dobry-pomysl-oczywiscie-oto-plusy-spania-ze/ar/c14-8559597	Aleksandrowlodzki - Nasze miasto		art_5e7aa4ffea8ea0216b42662a2cfef856	https://d-art.ppstatic.pl/kadry/k/r/49/37/619ce362b0a2f_o_large.jpg
2021-11-23 13:10:12	Portale	Artykuł	Czarnkow - Nasze miasto	491	63	Odeszła Aleksandra Błażejewska, człowiek-orkiestra, jedyna honorowa obywatelka Piły	TR	Neutralny	Nieokreślona											0		Aleksandra Błażejewska Aleksandra Błażejewska urodziła się 10 grudnia 1934 roku w Gurowatkach w powiecie sępoleńskim, woj. bydgoskie. Po wyzwoleniu uczęszczała do klas łączonych w Dźwiersznie Wielkim, w Borzyszkowie i Runowie Krajeńskim. W 1949 r. zdała egzamin do Państwowego Liceum Pedagogicznego Nr 1 w Poznaniu, w którym w 1953 r. zdała maturę z wyróżnieniem. W roku 1974 ukończyła Wydział Pedag…	https://czarnkow.naszemiasto.pl/odeszla-aleksandra-blazejewska-czlowiek-orkiestra-jedyna/ar/c1-8559447	Czarnkow - Nasze miasto		art_4e8dfd3e1dc0e833fcb8002c163cd985	https://d-art.ppstatic.pl/kadry/k/r/cf/56/619cda79d2963_o_large.jpg
2021-11-23 13:05:30	Portale	Artykuł	Głos Seniora	76	9	Poznajmy Nominowanych w Plebiscycie 21 Osób Flexi na XXI wiek!		Neutralny	Nieokreślona		0						0	0	0	0	0	Zakończyło się głosowanie w Plebiscycie 21 Osób Flexi na XXI wiek, który promuje pozytywne idee i wartościowych Ludzi: aktywnych, twórczych, zaangażowanych osób 50+. Wydarzenie wyłania wybitne postaci, a ich spektakularne działania spotykają się z uznaniem innych. Pokazuje osoby, które w różnych obszarach działalności, np. kulturze, sztuce, sporcie, mediach, aktywności społecznej i charytatywnej,…	https://glosseniora.pl/2021/11/23/poznajmy-nominowanych-w-plebiscycie-21-osob-flexi-na-xxi-wiek/	Głos Seniora	-8698516785667246338	art_f296218c8b9f98af2f38037852992da0	https://glosseniora.pl/wp-content/uploads/211117-FLEXI-plebiscyt-FB-posty-nominowani-04-1280x853VV-1-820x546.png
2021-11-23 13:01:04	Portale	Artykuł	Echo dnia	32974	4286	Siedmioletnia Maja Pawłowska z Radomia choruje na autyzm i padaczkę. Marzy o własnym łóżku i pościeli	Mateusz Kaluga	Neutralny	Nieokreślona		0						0	0	0	0	0	Siedmioletnia Maja Pawłowska z Radomia zmaga się z autyzmem oraz padaczką. Jest podopieczną Fundacji "Dziecięce Marzenia", która pomaga w zrealizowaniu marzenia. Trwa zbiórka pieniędzy. Maja urodziła się w 36. tygodniu i jest dzieckiem z ciąży bliźniaczej. Przy porodzie pojawiła się zamartwica i infekcja, przez co trzeba było jak najszybciej wdrożyć odpowiednie leczenie. Gdy dziewczynka doszła do…	https://echodnia.eu/radomskie/siedmioletnia-maja-pawlowska-z-radomia-choruje-na-autyzm-i-padaczke-marzy-o-wlasnym-lozku-i-poscieli/ar/c14-15916533	Echo dnia	-4765199125238624578	art_0c235aace0cf83f1b072d70df1948c6b	https://d-art.ppstatic.pl/kadry/k/r/1/5f/2f/619ccc94c1d77_o_original.jpg
2021-11-23 12:28:26	Mikroblogi	Wypowiedź	wykop.pl	79	3		greedy_critic	Neutralny	Mężczyzna		1									0	0	Niepopularna opinia Faceci, którzy stoją żeby się odlać bo to bardziej męskie, to odpady genetyczne, dla których Higiena to taka grecka bogini. Nie dość że jest to bardziej higieniczne i nie rozbryzguje się po całej toalecie, to do tego dodatkowym plusem są wolne ręce, można sobie mirkować albo szydełkować... Jedyne sytuacje, w których rozumiem szczanie na stojąco to wtedy, kiedy pod wami jest wa…	https://www.wykop.pl/wpis/61970701	wykop.pl		sm_8c07ffbb4500f192a3ed8a3f83119915	https://www.wykop.pl/cdn/c3201142/comment_1637666906LcPSjhjS2f2nxyZKpEmZZs.jpg
2021-11-23 12:11:44	Społeczności	Wypowiedź	Facebook	62	4		Gejsza Studio Urody	Neutralny	Nieokreślona		2	0	0	0	0	0		0		5262	0	Denerwuje Cię stan Twojej skóry❓?? ✅Zmarszczki ❓ ✅ przebarwienia posłoneczne❓ ✅piegi❓ ✅rozszerzone naczynka❓ ✅ rumień twarzy❓ ✅ efekty fotouszkodzeń skóry❓ Wskazania do zabiegu IPL QUANTUM * teleangiektazje * trądzik różowaty * rumień ✅Zaburzenia pigmentacji skóry: * posłoneczne zmiany pigmentowe- przebarwienia * piegi * przebarwienia potrądzikowe * niejednorodny koloryt skóry ✅Zmiany strukturaln…	https://www.facebook.com/451083158388176_2153522888144186	Facebook		sm_38a4c405aa628eb701effe3a5dc9ba89
2021-11-23 11:49:26	Portale	Artykuł	kolniak24	552	71	Niedzielski: zachęcam do przetestowania kiosków pomiarowych	Magdalena Gronek	Neutralny	Nieokreślona		0						0	0	0	0	0	Wspólnie z Ministerstwem Zdrowia NFZ rozpoczął nową akcję prozdrowotną. We wszystkich oddziałach wojewódzkich NFZ utworzono stanowiska ds. profilaktyki i promocji zdrowia. W samoobsługowych punktach dorośli na miejscu mogą wykonać najważniejsze pomiary medyczne: wzrostu, masy ciała, składu ciała, ciśnienia tętniczego krwi oraz kreślić wskaźnik BMI (indeks masy ciała), które określają ryzyko zacho…	https://kolniak24.eu/pl/674_koronawirus/19423_niedzielski-zachecam-do-przetestowania-kioskow-pomiarowych.html	kolniak24	7875756752339569566	art_1128478c65c6d6fd12fd8a96bc051a16	https://kolniak24.eu/news_foto/2021/1123/156020.jpg
2021-11-23 11:35:50	Portale	Artykuł	Deon.pl	23830	3097	Papież Franciszek wymodlił cud? Chory chłopiec nie ma już oznak nowotworu	Domenico Agasso, Papież Franciszek	Neutralny	Nieokreślona		0						0	0	0	0	0	Podczas październikowej audiencji Franciszka na podest, z którego przemawia papież, wszedł 10-letni chłopiec. Usiadł on obok papieża zajmując miejsce bp Sapienzy. Lekarze podejrzewali u chłopca guza mózgu, lecz jego mama twierdzi, że po spotkaniu z Franciszkiem po nowotworze nie ma nawet śladu. cbsnews.com / tk 10-letni Paolo Bonavita ma autyzm oraz cierpi z powodu epilepsji. W październiku przyj…	https://deon.pl/kosciol/papiez-franciszek-wymodlil-cud-chory-chlopiec-nie-ma-juz-oznak-nowotworu,1713797	Deon.pl	1965520807979320189	art_5595442b8895ac2f24e0946a055a423d	https://deon.pl/storage/image/core_files/2021/11/23/eae00bd112791496366ade34d7953bd0/jpg/Projekt%20bez%20tytułu%20(14).jpg
2021-11-23 11:30:04	Społeczności	Wypowiedź	Facebook	1061	74		Fundacja Dziecięca Fantazja	Neutralny	Nieokreślona		17	2	0	0	0	0		6		18340	0	9-letnia Lenka cierpi na mózgowe porażenie dziecięce oraz padaczkę. Dziewczynka ma niedowidzenie korowe spowodowane uszkodzeniem mózgu, nie mówi, jest dzieckiem leżącym i musi być karmiona za pomocą PEGa. Nasza Podopieczna codziennie walczy podczas rehabilitacji o każdy nowy krok w drodze do sprawności. Lenka bardzo ucieszyłaby się z wiszącego fotela typu KOKON przeznaczonego dla dwóch osób, w kt…	https://www.facebook.com/148581148517092_6430970893611388	Facebook		sm_da13bbbb49ae44863b78fd8f888ac4be
2021-11-23 10:59:23	Portale	Artykuł	TVP	161094	20054	Kioski Profilaktyczne w każdym oddziale wojewódzkim NFZ	Telewizja Polska	Neutralny	Nieokreślona		0						0	0	0	0	0	Wspólnie z Ministerstwem Zdrowia NFZ rozpoczął nową akcję prozdrowotną. We wszystkich oddziałach wojewódzkich NFZ utworzono stanowiska ds. profilaktyki i promocji zdrowia. W samoobsługowych punktach dorośli na miejscu mogą wykonać najważniejsze pomiary medyczne. W kiosku pomiarowym można zbadać wzrost, masę ciała, skład ciała, ciśnienie tętnicze krwi oraz określić wskaźnik BMI (indeks masy ciała)…	https://kielce.tvp.pl/57065611/kioski-profilaktyczne-w-kazdym-oddziale-wojewodzkim-nfz	TVP	-102588725284164448	art_f89b3793eac1496ddba1b46d65524031	https://s1.tvp.pl/images2/a/5/7/uid_a57b78c8a01af1f1c3d07234844c2cbd1637652106863_width_900_play_0_pos_0_gs_0_height_506.png
2021-11-23 10:57:03	Mikroblogi	Wypowiedź	Twitter	147	7		Thierry_Smialek	Neutralny	Nieokreślona		1						0	0	0	467	0	@Rafa21699700 Żeby nie robić ciągłych testów mój najmłodszy jest niepełnosprawny .Z.D. , zespół westa,padaczka odporna na leki, problemy z wzrokiem, ostatnimi czasy coś się podziało że zablokowało mu mowę. Jesteśmy w wielu przychodniach miesiecznie będąc ozdrowiencem nie musiałem robić testów	https://twitter.com/Thierry_Smialek/status/1463084167688859656	Twitter		sm_4fad1a0c45263e488ca9786e0e0b2a02
2021-11-23 10:27:29	Społeczności	Wypowiedź	Facebook	120	8		Zwierzęta szukające domów / znalezione Kluczbork	Neutralny	Nieokreślona		1	0	0	0	0	0		1		1775	0	Kluczbork! Zaginęla kotka z PADACZKĄ!!!	https://www.facebook.com/281035145437004_2008624752678026	Facebook		sm_a5fba56e8fe41b5587926ec1609e24e1
2021-11-23 09:42:03	Mikroblogi	Wypowiedź	Twitter	64	3		TakaJa13895108	Neutralny	Nieokreślona		0						0	25	0	205	0	RT @PrawaStronaa: Mężczyzna poświęca własny samochód. Aby uratować innego kierowcę, który ma atak padaczki. https://t.co/tDykQKNkMc	https://twitter.com/TakaJa13895108/status/1463065294524620800	Twitter		sm_734e9b1d8cc654a1ca34228bf96fa41d
2021-11-23 09:26:29	Społeczności	Wypowiedź	Facebook	9353	654		Gabinet Weterynaryjny Ventus	Neutralny	Nieokreślona		6	0	0	0	0	0		103		1178	0	ZAGINĘŁA KOTKA!!!! KLUCZBORK OSIEDLE PÓŁNOC Zagnęła 22 listopada około godz. 17 kotka Zosia ma PADACZKĘ i przyjmuje leki!!!!! Prosimy o kontakt osoby które ją widziały. Tel: 694538399 lub 506940725	https://www.facebook.com/350713795043826_4511131082335389	Facebook		sm_31336f4cc203d3f4ff5ece97fa903878
2021-11-23 09:24:14	Społeczności	Wypowiedź	Facebook	0	0		Dzieje się na Podkarpaciu	Neutralny	Nieokreślona		0	0	0	0	0	0		0		80371	0	Czy dieta ketogeniczna jest skuteczna w leczeniu padaczki? Zobaczcie ??	https://www.facebook.com/484046535127569_1810169065848636	Facebook		sm_8bd71c5f7120c2510b3a15cd7c870733
2021-11-23 08:48:26	Portale	Artykuł	?	10	1	Kioski Profilaktyczne w każdym oddziale wojewódzkim oddziale NFZ	Telewizja Polska	Neutralny	Nieokreślona		0						0	0	0	0	0	Wspólnie z Ministerstwem Zdrowia NFZ rozpoczął nową akcję prozdrowotną. We wszystkich oddziałach wojewódzkich NFZ utworzono stanowiska ds. profilaktyki i promocji zdrowia. W samoobsługowych punktach dorośli na miejscu mogą wykonać najważniejsze pomiary medyczne. W kiosku pomiarowym można zbadać wzrost, masę ciała, skład ciała, ciśnienie tętnicze krwi oraz określić wskaźnik BMI (indeks masy ciała)…	https://kielce.tvp.pl/57065611/kioski-profilaktyczne-w-kazdym-oddziale-wojewodzkim-oddziale-nfz	kielce.tvp.pl	6116614849506575437	art_862d7cd631eb15e4a4c10538cda4b0d1	https://s1.tvp.pl/images2/a/5/7/uid_a57b78c8a01af1f1c3d07234844c2cbd1637652106863_width_900_play_0_pos_0_gs_0_height_506.png
2021-11-23 08:30:45	Portale	Artykuł	Radio Lublin	2096	272	Lublin: NFZ otworzył kiosk profilaktyczny. Jakie badania można w nim wykonać?		Neutralny	Nieokreślona		0						0	0	0	0	0	W sali obsługi klientów Lubelskiego Oddziału Wojewódzkiego Narodowego Funduszu Zdrowia powstał samoobsługowy kiosk profilaktyczny i stanowisko doradcy ds. profilaktyki i promocji zdrowia. W samoobsługowym punkcie, który powstał w oddziale NFZ w Lublinie, dorośli mogą wykonać najważniejsze pomiary medyczne, które określają ryzyko zachorowania na choroby cywilizacyjne. Jak poinformował lubelski NFZ…	https://radio.lublin.pl/2021/11/lublin-nfz-otworzyl-kiosk-profilaktyczny-jakie-badania-mozna-w-nim-wykonac/	Radio Lublin	2197964192236922020	art_950e05effca0d5684de8b49353fc497b	https://radio.lublin.pl/wp-content/uploads/2021/11/1-2021-11-23-082805-750x375.jpg
2021-11-23 07:36:30	Społeczności	Wypowiedź	Facebook	62	4		IBeauty Rumia	Neutralny	Nieokreślona		2	0	0	0	0	0		0		7016	0	Przedstawiamy kolejny zabieg z Promocji Black Week -60%, czyli Magnifico II Premium‼ Skuteczne modelowanie sylwetki, redukcja cellulitu i tkanki tłuszczowej dzięki połączeniu aż 5 zabiegów w jednym urządzeniu: -masażu ssąco-próżniowego oraz masażu mechanicznego rolkami (jak w klasycznej endermologii) -podciśnieniowej liposukcji ultradźwiękowej o częstotliwości aż 60 kHz -fal radiowych o częstotli…	https://www.facebook.com/116460681729261_6544914265550505	Facebook		sm_8d303b778c47fdfc96f2b3ee36999e19
2021-11-23 07:32:13	Mikroblogi	Wypowiedź	Twitter	15	0		KMazowieckim	Neutralny	Nieokreślona		5						0	1	0	49	0	W dniu 22.11.2021 wpłynęło zgłoszenie do SK KP PSP w Nowym Dworze Mazowieckim o izolowanym zdarzeniu medycznym przy ul. Paderewskiego. Mężczyzna idący chodnikiem dostał ataku epilepsji w wyniku czego doszło do urazu głowy. Zadysponowano 2xJRG celem udzielenia KPP. https://t.co/21MCPnufUr	https://twitter.com/KMazowieckim/status/1463032620191830018	Twitter		sm_8971b51ee08ef62770f335e3fefda7c4	http://pbs.twimg.com/media/FE28XFeWUAItWKG.jpg
2021-11-23 07:27:36	Portale	Artykuł	Msn Polska	200000	22000	Niedzielski: zachęcam do przetestowania kiosków pomiarowych		Neutralny	Nieokreślona		0						0	0	0	0	0	Profilaktyka powinna być codziennością dbania o nasze zdrowie - napisał w poniedziałek minister zdrowia Adam Niedzielski na Twitterze, zachęcając do przetestowania kiosków pomiarowych, które stanęły we wszystkich oddziałach wojewódzkich Narodowego Funduszu Zdrowia. Wspólnie z Ministerstwem Zdrowia NFZ rozpoczął nową akcję prozdrowotną. We wszystkich oddziałach wojewódzkich NFZ utworzono stanowisk…	https://www.msn.com/pl-pl/zdrowie/nasze-zdrowie/niedzielski-zach%c4%99cam-do-przetestowania-kiosk%c3%b3w-pomiarowych/ar-AAR1qnE	Msn Polska	-8300959071203887106	art_3c0840c9ea04f00aa1d1cfe5ec3620de	https://img-s-msn-com.akamaized.net/tenant/amp/entityid/AAR1ukO.img?h=315&w=600&m=6&q=60&o=t&l=f&f=jpg&x=465&y=328
2021-11-23 07:25:09	Społeczności	Wypowiedź	Facebook	0	0		Zobacz więcej	Neutralny	Nieokreślona		0	0	0	0	0	0		0		53684	0	Kierowca dostał ataku padaczki i nie był w stanie opanować swojego pojazdu.	https://www.facebook.com/509247945809917_4420492074685465	Facebook		sm_b49155267650d9ba9711996596c4e2f4
2021-11-23 07:17:07	Społeczności	Wypowiedź	Facebook	2326	162		Nadzieja na dom	Neutralny	Kobieta		10	0	0	3	297	0		3		8878	33	Ciężko się otrząsnąć po wczorajszyvh wydarzeniach ?? Miałeś kotku być szczęśliwy pomimo całego wachlarza przypadłości jakie Ci wylosowano na samym początku Twojej drogi ...a odeszłeś w cierpieniu ?? ______________________________________________ Plus, bo takie otrzymał imię, tak przewrotnie do numeru schroniskowego jaki mu przypisano 500/2021 ... Był kotkiem niewidomym, głuchym, bez węchu, o nies…	https://www.facebook.com/102328513154345_4461350010585485	Facebook		sm_80a7e21fd2548053087fefc2530ac21f
2021-11-23 07:14:46	Portale	Artykuł	Pap Nauka I Zdrowie	10013	1301	Niedzielski: zachęcam do przetestowania kiosków pomiarowych	Magdalena Gronek	Neutralny	Nieokreślona		0						0	0	0	0	0	Profilaktyka powinna być codziennością dbania o nasze zdrowie - napisał w poniedziałek minister zdrowia Adam Niedzielski na Twitterze, zachęcając do przetestowania kiosków pomiarowych, które stanęły we wszystkich oddziałach wojewódzkich Narodowego Funduszu Zdrowia. Wspólnie z Ministerstwem Zdrowia NFZ rozpoczął nową akcję prozdrowotną. We wszystkich oddziałach wojewódzkich NFZ utworzono stanowisk…	http://www.nauka.pap.pl/palio/html.run?_Instance=cms_nauka.pap.pl&_PageID=11&s=depesza&dz=&dep=369010&kat=ZDROWIE&_CheckSum=450112918	Pap Nauka I Zdrowie	-6730694210688968260	art_17c511090f89ee5fdf0b88407140acde
2021-11-23 06:36:24	Portale	Artykuł	BrandsIT	130	16	Niedzielski: zachęcam do przetestowania kiosków pomiarowych		Neutralny	Nieokreślona		0						0	0	0	0	0	Wspólnie z Ministerstwem Zdrowia NFZ rozpoczął nową akcję prozdrowotną. We wszystkich oddziałach wojewódzkich NFZ utworzono stanowiska ds. profilaktyki i promocji zdrowia. W samoobsługowych punktach dorośli na miejscu mogą wykonać najważniejsze pomiary medyczne: wzrostu, masy ciała, składu ciała, ciśnienia tętniczego krwi oraz kreślić wskaźnik BMI (indeks masy ciała), które określają ryzyko zacho…	https://brandsit.pl/niedzielski-zachecam-do-przetestowania-kioskow-pomiarowych/	BrandsIT	-4904377515423271277	art_bbfdcf9cffc1fad317b63888d8835cda	https://brandsit.pl/wp-content/uploads/2021/11/40918030_40762976_BZxBZ-2048x1365.jpg
2021-11-23 06:34:54	Portale	Artykuł	Twoje Miasto - Prabuty	2701	351	Zachęcam do przetestowania kiosków pomiarowych		Neutralny	Nieokreślona		0						0	0	0	0	0	Profilaktyka powinna być codziennością dbania o nasze zdrowie - napisał w poniedziałek minister zdrowia Adam Niedzielski na Twitterze, zachęcając do przetestowania kiosków pomiarowych, które stanęły we wszystkich oddziałach wojewódzkich Narodowego Funduszu Zdrowia. Wspólnie z Ministerstwem Zdrowia NFZ rozpoczął nową akcję prozdrowotną. We wszystkich oddziałach wojewódzkich NFZ utworzono stanowisk…	https://prabuty.twoje-miasto.pl/art-zdrowie/zachecam-do-przetestowania-kioskow-pomiarowych-i223416	Twoje Miasto - Prabuty	6152203935452680395	art_267ce3734f82666670d2587ab51e5660	http://cdn.twoje-miasto.pl/img/art/2021/11/223416g.jpg
2021-11-23 06:34:18	Portale	Artykuł	Twoje Miasto - Sztum	2701	351	Zachęcam do przetestowania kiosków pomiarowych		Neutralny	Nieokreślona		0						0	0	0	0	0	Profilaktyka powinna być codziennością dbania o nasze zdrowie - napisał w poniedziałek minister zdrowia Adam Niedzielski na Twitterze, zachęcając do przetestowania kiosków pomiarowych, które stanęły we wszystkich oddziałach wojewódzkich Narodowego Funduszu Zdrowia. Wspólnie z Ministerstwem Zdrowia NFZ rozpoczął nową akcję prozdrowotną. We wszystkich oddziałach wojewódzkich NFZ utworzono stanowisk…	https://sztum.twoje-miasto.pl/art-zdrowie/zachecam-do-przetestowania-kioskow-pomiarowych-i223416	Twoje Miasto - Sztum	6152203935452680395	art_4d528cfed27ec9c421ced3fcd9b03e63	http://cdn.twoje-miasto.pl/img/art/2021/11/223416g.jpg
2021-11-23 06:33:11	Portale	Artykuł	Twoje Miasto - Sępólno Krajeńskie	2805	364	Zachęcam do przetestowania kiosków pomiarowych		Neutralny	Nieokreślona		0						0	0	0	0	0	Profilaktyka powinna być codziennością dbania o nasze zdrowie - napisał w poniedziałek minister zdrowia Adam Niedzielski na Twitterze, zachęcając do przetestowania kiosków pomiarowych, które stanęły we wszystkich oddziałach wojewódzkich Narodowego Funduszu Zdrowia. Wspólnie z Ministerstwem Zdrowia NFZ rozpoczął nową akcję prozdrowotną. We wszystkich oddziałach wojewódzkich NFZ utworzono stanowisk…	https://sepolno.twoje-miasto.pl/art-zdrowie/zachecam-do-przetestowania-kioskow-pomiarowych-i223416	Twoje Miasto - Sępólno Krajeńskie	6152203935452680395	art_8ef1d0e78e26e145a3d7f643c79a73a5	http://cdn.twoje-miasto.pl/img/art/2021/11/223416g.jpg
2021-11-23 06:32:04	Portale	Artykuł	Twoje Miasto - Żnin - Wiadomości	2650	344	Zachęcam do przetestowania kiosków pomiarowych		Neutralny	Nieokreślona		0						0	0	0	0	0	Profilaktyka powinna być codziennością dbania o nasze zdrowie - napisał w poniedziałek minister zdrowia Adam Niedzielski na Twitterze, zachęcając do przetestowania kiosków pomiarowych, które stanęły we wszystkich oddziałach wojewódzkich Narodowego Funduszu Zdrowia. Wspólnie z Ministerstwem Zdrowia NFZ rozpoczął nową akcję prozdrowotną. We wszystkich oddziałach wojewódzkich NFZ utworzono stanowisk…	https://znin.twoje-miasto.pl/art-zdrowie/zachecam-do-przetestowania-kioskow-pomiarowych-i223416	Twoje Miasto - Żnin - Wiadomości	6152203935452680395	art_452403c7d1c563fd10ca969f349844ce	http://cdn.twoje-miasto.pl/img/art/2021/11/223416g.jpg
2021-11-23 06:31:06	Portale	Artykuł	Twoje Miasto - Golub Dobrzyń - Wiadomości	3143	408	Zachęcam do przetestowania kiosków pomiarowych		Neutralny	Nieokreślona		0						0	0	0	0	0	Profilaktyka powinna być codziennością dbania o nasze zdrowie - napisał w poniedziałek minister zdrowia Adam Niedzielski na Twitterze, zachęcając do przetestowania kiosków pomiarowych, które stanęły we wszystkich oddziałach wojewódzkich Narodowego Funduszu Zdrowia. Wspólnie z Ministerstwem Zdrowia NFZ rozpoczął nową akcję prozdrowotną. We wszystkich oddziałach wojewódzkich NFZ utworzono stanowisk…	https://golub.twoje-miasto.pl/art-zdrowie/zachecam-do-przetestowania-kioskow-pomiarowych-i223416	Twoje Miasto - Golub Dobrzyń - Wiadomości	6152203935452680395	art_b4acd8ec962087ba35b425055a969328	http://cdn.twoje-miasto.pl/img/art/2021/11/223416g.jpg
2021-11-23 06:31:04	Portale	Artykuł	Twoje Miasto - Pułtusk - strona główna	2701	351	Zachęcam do przetestowania kiosków pomiarowych		Neutralny	Nieokreślona		0						0	0	0	0	0	Profilaktyka powinna być codziennością dbania o nasze zdrowie - napisał w poniedziałek minister zdrowia Adam Niedzielski na Twitterze, zachęcając do przetestowania kiosków pomiarowych, które stanęły we wszystkich oddziałach wojewódzkich Narodowego Funduszu Zdrowia. Wspólnie z Ministerstwem Zdrowia NFZ rozpoczął nową akcję prozdrowotną. We wszystkich oddziałach wojewódzkich NFZ utworzono stanowisk…	https://pultusk.twoje-miasto.pl/art-zdrowie/zachecam-do-przetestowania-kioskow-pomiarowych-i223416	Twoje Miasto - Pułtusk - strona główna	-4730536006437603435	art_3a6c536592a2645137e96d7afc6df0eb	https://c.twoje-miasto.pl/img/art/2021/11/223416g.jpg
2021-11-23 06:31:02	Portale	Artykuł	Twoje Miasto - Tuchola	2701	351	Zachęcam do przetestowania kiosków pomiarowych		Neutralny	Nieokreślona		0						0	0	0	0	0	Profilaktyka powinna być codziennością dbania o nasze zdrowie - napisał w poniedziałek minister zdrowia Adam Niedzielski na Twitterze, zachęcając do przetestowania kiosków pomiarowych, które stanęły we wszystkich oddziałach wojewódzkich Narodowego Funduszu Zdrowia. Wspólnie z Ministerstwem Zdrowia NFZ rozpoczął nową akcję prozdrowotną. We wszystkich oddziałach wojewódzkich NFZ utworzono stanowisk…	https://tuchola.twoje-miasto.pl/art-zdrowie/zachecam-do-przetestowania-kioskow-pomiarowych-i223416	Twoje Miasto - Tuchola	6152203935452680395	art_6bc215569c1d511da52031cae3b12568	http://cdn.twoje-miasto.pl/img/art/2021/11/223416g.jpg
2021-11-23 06:30:46	Portale	Artykuł	Twoje Miasto - Świdwin	2701	351	Zachęcam do przetestowania kiosków pomiarowych		Neutralny	Nieokreślona		0						0	0	0	0	0	Profilaktyka powinna być codziennością dbania o nasze zdrowie - napisał w poniedziałek minister zdrowia Adam Niedzielski na Twitterze, zachęcając do przetestowania kiosków pomiarowych, które stanęły we wszystkich oddziałach wojewódzkich Narodowego Funduszu Zdrowia. Wspólnie z Ministerstwem Zdrowia NFZ rozpoczął nową akcję prozdrowotną. We wszystkich oddziałach wojewódzkich NFZ utworzono stanowisk…	https://swidwin.twoje-miasto.pl/art-zdrowie/zachecam-do-przetestowania-kioskow-pomiarowych-i223416	Twoje Miasto - Świdwin	6152203935452680395	art_8fae21db21d3ea3c276001fd657bfce8	http://cdn.twoje-miasto.pl/img/art/2021/11/223416g.jpg
2021-11-23 06:30:27	Portale	Artykuł	Twoje Miasto - Radziejów - strona główna	2701	351	Zachęcam do przetestowania kiosków pomiarowych		Neutralny	Nieokreślona		0						0	0	0	0	0	Profilaktyka powinna być codziennością dbania o nasze zdrowie - napisał w poniedziałek minister zdrowia Adam Niedzielski na Twitterze, zachęcając do przetestowania kiosków pomiarowych, które stanęły we wszystkich oddziałach wojewódzkich Narodowego Funduszu Zdrowia. Wspólnie z Ministerstwem Zdrowia NFZ rozpoczął nową akcję prozdrowotną. We wszystkich oddziałach wojewódzkich NFZ utworzono stanowisk…	https://radziejow.twoje-miasto.pl/art-zdrowie/zachecam-do-przetestowania-kioskow-pomiarowych-i223416	Twoje Miasto - Radziejów - strona główna	6152203935452680395	art_efdf30f7fa2880ef0703502179405aa4	http://cdn.twoje-miasto.pl/img/art/2021/11/223416g.jpg
2021-11-23 06:30:27	Portale	Artykuł	Twoje Miasto - Ząbkowice Śląskie	2701	351	Zachęcam do przetestowania kiosków pomiarowych		Neutralny	Nieokreślona		0						0	0	0	0	0	Profilaktyka powinna być codziennością dbania o nasze zdrowie - napisał w poniedziałek minister zdrowia Adam Niedzielski na Twitterze, zachęcając do przetestowania kiosków pomiarowych, które stanęły we wszystkich oddziałach wojewódzkich Narodowego Funduszu Zdrowia. Wspólnie z Ministerstwem Zdrowia NFZ rozpoczął nową akcję prozdrowotną. We wszystkich oddziałach wojewódzkich NFZ utworzono stanowisk…	https://zabkowice.twoje-miasto.pl/art-zdrowie/zachecam-do-przetestowania-kioskow-pomiarowych-i223416	Twoje Miasto - Ząbkowice Śląskie	6152203935452680395	art_e08761443b988f27fbfbe71fc3ef821e	http://cdn.twoje-miasto.pl/img/art/2021/11/223416g.jpg
2021-11-23 06:30:23	Portale	Artykuł	Twoje Miasto - Rabka - Wiadomości	2805	364	Zachęcam do przetestowania kiosków pomiarowych		Neutralny	Nieokreślona		0						0	0	0	0	0	fot. PAP Profilaktyka powinna być codziennością dbania o nasze zdrowie - napisał w poniedziałek minister zdrowia Adam Niedzielski na Twitterze, zachęcając do przetestowania kiosków pomiarowych, które stanęły we wszystkich oddziałach wojewódzkich Narodowego Funduszu Zdrowia. Wspólnie z Ministerstwem Zdrowia NFZ rozpoczął nową akcję prozdrowotną. We wszystkich oddziałach wojewódzkich NFZ utworzono …	https://rabka.twoje-miasto.pl/art-zdrowie/zachecam-do-przetestowania-kioskow-pomiarowych-i223416	Twoje Miasto - Rabka - Wiadomości	-5652397268741376514	art_a047437437bedf9288ee77f64515746c	http://cdn.twoje-miasto.pl/img/art/2021/11/223416g.jpg
2021-11-23 06:30:19	Portale	Artykuł	Twoje Miasto.pl - POLSKA	4672	607	Zachęcam do przetestowania kiosków pomiarowych		Neutralny	Nieokreślona		0						0	0	0	0	0	Profilaktyka powinna być codziennością dbania o nasze zdrowie - napisał w poniedziałek minister zdrowia Adam Niedzielski na Twitterze, zachęcając do przetestowania kiosków pomiarowych, które stanęły we wszystkich oddziałach wojewódzkich Narodowego Funduszu Zdrowia. Wspólnie z Ministerstwem Zdrowia NFZ rozpoczął nową akcję prozdrowotną. We wszystkich oddziałach wojewódzkich NFZ utworzono stanowisk…	https://wolomin.twoje-miasto.pl/art-zdrowie/zachecam-do-przetestowania-kioskow-pomiarowych-i223416	Twoje Miasto.pl - POLSKA	7650035229322868846	art_4b80ace639286ef11526ac84f334208f	https://c.twoje-miasto.pl/img/art/2021/11/223416g.jpg
2021-11-23 04:50:00	Społeczności	Komentarz	Facebook	0	0		Facebook guests	Neutralny	Nieokreślona		0	0	0	0	0	0				0		Kochani 2 dzieci pochowałem ??które są już Aniołkami w niebie??tak naprawdę to nikt nie wie co ja przechodzę i przechodziłem ??kto stracił dzieci ten Wie jaki to ból i nigdy nie przestanie boleć ??Wiki Moja Jedyna Córeczka która została na tym świecie, Moja Miłość dla Niej zrobię Wszystko jak każdy tata i mama dla swojego dziecka nawet to, że się poniżam i proszę o Pomoc dla Niej na prywatną reha…	https://www.facebook.com/266358044374_10159791759114375	Facebook		sm_f71a2ccc512c8446ba4899eb932287c7
2021-11-23 04:32:49	Portale	Artykuł	wizaz.pl	38242	4971	Rio Beauty, Lift Plus 60 Second Face Lift (Masażer do twarzy)		Neutralny	Nieokreślona		0						0	0	0	0	0	Rio Lift Plus pomoże Ci pożegnać się z drobnymi liniami i zmarszczkami, a przywitać się z jędrniejszą, bardziej napiętą skórą. Wraz z faradycznym tonizowaniem twarzy, które obejmuje EMS (elektryczną stymulację mięśni), aby napiąć, usunąć toksyny i zwiększyć krążenie, urządzenie oferuje również zabieg Galavanic Infusion, który nadaje transdermalną infuzję kolagenu i retinolu, aby zmniejszyć widocz…	https://wizaz.pl/kosmetyki/produkt,376219,rio-beauty-lift-plus-60-second-face-lift.html	wizaz.pl	6686463854885251234	art_3cceec33fb94f78f8ba631649f8d16c7	https://static.wizaz.pl/media/images/kwc/product/6/1/619bacf4beb40.jpeg
2021-11-23 04:12:29	Portale	Artykuł	Naszemiasto.pl	157440	19872	Anioły Powiatu Chełmińskiego przyznane. Kto otrzymał nagrody? Zdjęcia	Monika Smól	Neutralny	Nieokreślona		0						0	0	0	0	0	Nagrody starosty chełmińskiego dla osób wyróżniających się w działalności pomocy społecznej i w wolontariacie zostały przyznane. Laureatów konkursu wskazał Zarząd Powiatu Chełmińskiego. Zobacz wideo: Jedziesz na wakacje? Potrzebujesz szczepienia i certyfikatu. Nagrodzone zostały trzy panie: Małgorzata Grabarz, Natalia Zielińska i Katarzyna Czerwińska. Starosta chełmiński Zdzisław Gamański i wices…	https://chelmno.naszemiasto.pl/anioly-powiatu-chelminskiego-przyznane-kto-otrzymal-nagrody/ar/c1-8557957	Naszemiasto.pl	-2902853761233865880	art_8de8313759d5850a2a156ac1743325fa	https://d-art.ppstatic.pl/kadry/k/r/0d/2b/619ba00c51844_o_original.jpg
2021-11-23 02:07:50	Społeczności	Komentarz	Facebook	513	35		Facebook guests	Neutralny	Nieokreślona		8	0	0	8	0	0				0		U mnie to jakaś padaczka, dwa dni po kilkanaście połączeń z numerów, z całej Polski ????	https://www.facebook.com/50063176484_455572925938636	Facebook		sm_097cd21f658cc9c9228344183d1a4e61	https://scontent-frx5-1.xx.fbcdn.net/v/t39.30808-6/s720x720/260249255_843845806312444_2629072073618697877_n.jpg?_nc_cat=105&ccb=1-5&_nc_sid=1480c5&_nc_ohc=gLgrbZyEc_MAX9mmHAK&_nc_ht=scontent-frx5-1.xx&edm=AOerShkEAAAA&oh=455cd5eeeb20734bf4663daab50a6568&oe=61A211B9
2021-11-22 23:38:51	Mikroblogi	Wypowiedź	wykop.pl	107	5		ECMAlover	Neutralny	Mężczyzna		0									0	1	#medycyna wie ktoś jak w rzeczywistości wygląda zapaść alkoholowa? Kolega z pracy dziś narzekał na samopoczucie. W sobotę wypił kilka win, wczoraj nic nie pił. Nie mam pojęcia czy pije regularnie, ale z tego, co widział, to łeb taki średni do picia. Dzisiaj w połowie pracy jak gdyby nigdy nic, nie narzekał na gorsze samopoczucie, pracował normalnie i nagle jakby ktoś mu odciął zasilanie. Po prost…	https://www.wykop.pl/wpis/61964985	wykop.pl		sm_500f9a384f09e4b69c75cebce9b3c15e
2021-11-22 23:32:35	Filmy	Komentarz	YouTube	0	0		Mariusz Eu	Neutralny	Mężczyzna		0						0	0	0	0	0	Jak to prawda z tym typem z padaczka to okropne Ale tez chca zniszczyc travisa to czemu nie zrobili z 69 cz lil nas x tak	http://youtube.com/watch?v=ddoolkDo_Ic&lc=UgxMMSqDftQa21xL0QF4AaABAg	YouTube		sm_d80c1d1eea308cd923cac0718346dcd1
2021-11-22 23:00:31	Filmy	Komentarz	YouTube	0	0		gejowy liptonek idkk	Neutralny	Nieokreślona		0						0	0	0	0	0	Jesz sobie pierożka pysznego na pewno+ artystyczny atak padaczki=<br>????✨TREND✨????	http://youtube.com/watch?v=tkmFmfm7UYA&lc=UgzXOLUpVJzmRcKpUTd4AaABAg	YouTube		sm_75ead7e321cfd54228c842b376c7b8ef
2021-11-22 22:38:23	Portale	Artykuł	PAP	8672	1127	Otwarto kioski pomiarowe w wojewódzkich oddziałach NFZ. "Profilaktyka powinna być codziennością dbania o nasze zdrowie"		Neutralny	Nieokreślona		0						0	0	0	0	0	Profilaktyka powinna być codziennością dbania o nasze zdrowie - napisał w poniedziałek minister zdrowia Adam Niedzielski na Twitterze, zachęcając do przetestowania kiosków pomiarowych, które stanęły we wszystkich oddziałach wojewódzkich Narodowego Funduszu Zdrowia. Wspólnie z Ministerstwem Zdrowia NFZ rozpoczął nową akcję prozdrowotną. We wszystkich oddziałach wojewódzkich NFZ utworzono stanowisk…	https://www.pap.pl/aktualnosci/news%2C1007304%2Cotwarto-kioski-pomiarowe-w-wojewodzkich-oddzialach-nfz-profilaktyka	PAP	-6481031523433464264	art_1d31713fcc6675890acdd5b9735eac7b	https://www.pap.pl/sites/default/files/styles/open_article/public/202111/pap_20130322_0XN_0.jpg?itok=dpGpFf8m
2021-11-22 22:30:56	Filmy	Komentarz	YouTube	0	0		Albedo	Neutralny	Nieokreślona		2						0	0	0	0	0	Straszne artefakty kompresji na tym jednolitym tle.<br>Epilepsji można dostać.	http://youtube.com/watch?v=6cOZmbU8HzE&lc=UgyIBDsTlCgeb5gNJFB4AaABAg	YouTube		sm_a674411e083599fd15d9888b218ec20b
2021-11-22 22:29:14	Portale	Artykuł	Portal samorządowy.pl	4728	614	Niedzielski: zachęcam do przetestowania kiosków pomiarowych		Neutralny	Nieokreślona		0						0	0	0	0	0	Profilaktyka powinna być codziennością dbania o nasze zdrowie - napisał w poniedziałek minister zdrowia Adam Niedzielski na Twitterze, zachęcając do przetestowania kiosków pomiarowych, które stanęły we wszystkich oddziałach wojewódzkich Narodowego Funduszu Zdrowia. Wspólnie z Ministerstwem Zdrowia NFZ rozpoczął nową akcję prozdrowotną. We wszystkich oddziałach wojewódzkich NFZ utworzono stanowisk…	https://www.portalsamorzadowy.pl/polityka-i-spoleczenstwo/niedzielski-zachecam-do-przetestowania-kioskow-pomiarowych,330612.html	Portal samorządowy.pl	6554416712333483529	art_6c4533f81fe362d6bfddac40be7fed75	https://www.portalsamorzadowy.pl/images/icons/supersocial/fb.png
2021-11-22 22:29:14	Portale	Artykuł	Portal samorządowy.pl	4728	614	Warszawa: Prof. Bożena Frankowska odebrała honorową odznakę Sekcji Teatru Lalek ZASP Morawiecki dla "Wprost": ryzyko agresji militarnej ze strony Rosji jest realne Niedzielski: zachęcam do przetestowania kiosków pomiarowych		Neutralny	Nieokreślona		0						0	0	0	0	0	Badaczka i historyk teatru prof. Bożena Frankowska została uhonorowana odznaką Sekcji Teatru Lalek Związku Artystów Scen Polskich (ZASP). Odznakę wręczył jej w poniedziałek członek Zarządu Głównego ZASP Konrad Szczebiot w Domu Dziennikarza w Warszawie. "Jest to nagroda dla osoby bardzo zasłużonej nie tylko dla ZASP-u, nie tylko dla Międzynarodowego Stowarzyszenia Krytyków Teatralnych, ale dla pol…	https://www.portalsamorzadowy.pl/polityka-i-spoleczenstwo/warszawa-prof-bozena-frankowska-odebrala-honorowa-odznake-sekcji-teatru-lalek-zasp,330611.html	Portal samorządowy.pl	-5695329933588331803	art_8e06280d768431717024ce86d41b3b72	https://www.portalsamorzadowy.pl/images/icons/supersocial/fb.png
2021-11-22 22:24:44	Portale	Artykuł	Radio Opole	710	92	Niedzielski: zachęcam do przetestowania kiosków pomiarowych		Neutralny	Nieokreślona		0						0	0	0	0	0	Profilaktyka powinna być codziennością dbania o nasze zdrowie - napisał w poniedziałek minister zdrowia Adam Niedzielski na Twitterze, zachęcając do przetestowania kiosków pomiarowych, które stanęły we wszystkich oddziałach wojewódzkich Narodowego Funduszu Zdrowia. Wspólnie z Ministerstwem Zdrowia NFZ rozpoczął nową akcję prozdrowotną. We wszystkich oddziałach wojewódzkich NFZ utworzono stanowisk…	https://radio.opole.pl/104,509787,niedzielski-zachecam-do-przetestowania-kioskow-p	Radio Opole	-8300959071203887106	art_e8871ed6b603e6120da2313e35d55303	https://radio.opole.pl/assets/css/images/logo_square.png
2021-11-22 22:19:11	Portale	Artykuł	Wirtualny Nowy Przemysł	6462	840	Niedzielski: zachęcam do przetestowania kiosków pomiarowych		Neutralny	Nieokreślona		0						0	0	0	0	0	Profilaktyka powinna być codziennością dbania o nasze zdrowie - napisał w poniedziałek minister zdrowia Adam Niedzielski na Twitterze, zachęcając do przetestowania kiosków pomiarowych, które stanęły we wszystkich oddziałach wojewódzkich Narodowego Funduszu Zdrowia. Wspólnie z Ministerstwem Zdrowia NFZ rozpoczął nową akcję prozdrowotną. We wszystkich oddziałach wojewódzkich NFZ utworzono stanowisk…	https://www.wnp.pl/parlamentarny/wydarzenia/niedzielski-zachecam-do-przetestowania-kioskow-pomiarowych,508239.html	Wirtualny Nowy Przemysł	1351369714836322816	art_1eb9a41d8e697ec390d9dc891ce2dc7f	https://www.wnp.pl/images/wnp_fb.png
2021-11-22 21:59:59	Mikroblogi	Komentarz	wykop.pl	50	2		sailor_73	Neutralny	Mężczyzna		0									0		Ale ja nie mam padaczki. @starnak: a dlaczego nie masz? co nie stać Cię?czy po prostu masz wszystko w dupie? :)	https://www.wykop.pl/link/6376199#comment-98881941	wykop.pl		sm_5028700f6de3de3a36670e193daf566a
2021-11-22 21:59:36	Społeczności	Wypowiedź	Facebook	1760	123		Ostrowieckie Stowarzyszenie Przyjaciół Zwierząt "Animals"	Neutralny	Nieokreślona		12	4	0	0	0	0		15		8501	1	Apel ?? KUP ŚWIECĘ SOJOWĄ RĘCZNIE ROBIONĄ - koszt 35 zł a pomoc ogromna dla bardzo chorego chłopca Jasia Szafrańskiego od nas z Ostrowca Świętokrzyskiego . Jeśli ktoś będzie chciał odebrać na terenie Ostrowca, Ożarowa to możemy to zorganizować. KOCHANI na co dzień pomagamy bezdomnym zwierzętom ale sprawa Jasia jest bardzo ważna i musimy ją nagłośnić. Wiem, że dużo jest próśb o pomoc ale tu można …	https://www.facebook.com/124009097672339_6605244706215380	Facebook		sm_9aa32312c50893078313741d09e098dd
2021-11-22 21:58:00	Portale	Wypowiedź	zapytaj.onet.pl	0	0	Głogów. Nie żyje roczne dziecko, nie było wolnych karetek pogotowia - Wiadomości	onet.pl	Neutralny	Nieokreślona											0		W poniedziałek (22. 11) na numer ratunkowy zadzwoniła zrozpaczona kobieta, która potrzebowała pomocy, ponieważ jej roczne dziecko przestało oddychać. Jak podaje "Gazeta Wrocławska" w pobliżu jej domu nie było wolnej karetki pogotowia, więc na miejsce zadysponowano strażaków z PSP Głogów. Foto: DarSzach / Shutterstock Karetka pogotowia ‹ wróć Po ataku padaczki wpadł pod pociąg i zginął. Rodzina os…	https://wiadomosci.onet.pl/wroclaw/glogow-nie-zyje-roczne-dziecko-nie-bylo-wolnych-karetek-pogotowia/93t9w59	zapytaj.onet.pl		art_5fd4c76ac2e5ddefdc54f39d0a7b9748
2021-11-22 21:42:51	Mikroblogi	Wypowiedź	Twitter	146	7		Thierry_Smialek	Neutralny	Nieokreślona		0						0	0	0	463	0	@Mecenas_Kon @Anakreontyk @szczepimysie Z taką radą do dupy jadą. Nie jestem zainteresowany szczepieniem w przeciwieństwie do większości z was Ja jestem prawdziwym antyszczepionkowcem jestem przeciwnikiem wszelkich szczepień odkąd mój syn wraz z bezpieczną szczepionką nabył jako NOP padaczkę .	https://twitter.com/Thierry_Smialek/status/1462884302857945093	Twitter		sm_fdb387ea5d9208447ba9c261dbded52d
2021-11-22 21:27:30	Mikroblogi	Wypowiedź	Twitter	136	6		jakubszczesny	Neutralny	Nieokreślona		0						0	0	0	433	0	Ten Hellbound na Netfliksie to jakaś straszna padaczka. Ludzie zachwalają, a ja nie potrafię się w niego wbić. Squid Game mnie zaciekawił od razu, a to się ciągnie jak odpalanie Żuka na mrozie. https://t.co/XirPdYxfwY	https://twitter.com/jakubszczesny/status/1462880439874600960	Twitter		sm_06f65e21d6c95e3dcf218a0d85766c92
2021-11-22 21:19:31	Społeczności	Komentarz	Facebook	0	0		Facebook guests	Neutralny	Nieokreślona		0	0	0	0	0	0				0		mam padaczkę. Podejrzewają o tasiemca. Hmm	https://www.facebook.com/266358044374_10159782960409375	Facebook		sm_51e36552a2e1d53cd10fecba384db7f9
2021-11-22 21:02:57	Filmy	Komentarz	YouTube	0	0		BolidWorld	Neutralny	Nieokreślona		0						0	0	0	0	0	IMO to że 5-7 lat temu coś takiego robił to trochę XD słabo tak porównywać coś co było 5-7 lat temu do tego co jest teraz, 2 kto wpuszcza na koncert od kilkunastu lat 9-cio letniego dzieciaka moim zdaniem to już nie jest wina Travisa że rodzice tego bachora są nieodpowiedzialni, 3 ten gość co mówi że tam pa padaczkę itd nie wiadomo jak to wyglądało ze strony samego Travisa nwm np. mógł być pijany…	http://youtube.com/watch?v=ddoolkDo_Ic&lc=UgzomEcMoCqkMkpwFa14AaABAg	YouTube		sm_f4a3e09c33d720133cf8aad7ac318595
2021-11-22 20:38:28	Portale	Artykuł	Express Bydgoski	1829	237	Kolejki NFZ warmińsko-mazurskie: terminy leczenia i czas oczekiwania do lekarzy na 22.11.2021		Neutralny	Nieokreślona		0						0	0	0	0	0	Newsroom 360 Dodaj komentarz: Udostępnij: Gdzie dowiedzieć się, ile czeka się w kolejkach do lekarza na NFZ w warmińsko-mazurskim? Podpowiadamy. Zdrowie jest najważniejsze, dlatego nie warto czekać. I właśnie dlatego warto sprawdzać, gdzie są wolne terminy. Gdy twoja przychodnia w warmińsko-mazurskim ma bardzo długie terminy oczekiwania, przekonaj się, czy nie warto zgłosić się do innej placówki.…	https://expressbydgoski.pl/kolejki-nfz-warminsko-mazurskie-terminy-leczenia-i-czas-oczekiwania-do-lekarzy-na-22112021/ar/c14p1-20281193	Express Bydgoski	-2399581371655846352	art_79a8d298d8b1fc260ec3edb754693532	https://d-art.ppstatic.pl/kadry/art-art/95/68/20281193_689506969_original.jpg
2021-11-22 20:32:27	Blog	Wypowiedź	Blog wordpress.com	0	0	Homeopatia. Placebo. Hipnoza. Lekarze zbadali „cudownie uzdrowionych”	Dypl. gajowy hab. Wacław Marucha	Nieokreślony	Nieokreślona		0						0	0	0	0	11	Homeopatia. Placebo. Hipnoza. Czy cudowne ozdrowienia z chorób nieuleczalnych albo terminalnych mogą mieć naukowe podstawy? A może to tylko margines błędu lub zjawisko zwane „regresją do średniej”? Efekt placebo Badacze od wielu lat zgłębiają temat pacjentów, którzy cudem uniknęli śmierci. Nowotwór w czwartym stadium rozwoju znika bez leków, napady epileptyczne ustępują z dnia na dzień, a nieoper…	https://marucha.wordpress.com/2021/11/22/homeopatia-placebo-hipnoza-lekarze-zbadali-cudownie-uzdrowionych/	Blog wordpress.com		sm_8c37da8285b5d3ca3f196fe0948c0b74
2021-11-22 20:25:56	Filmy	Komentarz	YouTube	0	0		adrianado	Neutralny	Nieokreślona		0						0	0	0	0	0	Padaczki można dostać przez te światła	http://youtube.com/watch?v=iEPVFmIVIZU&lc=UgxuBnyAw-Lm0nOH3vt4AaABAg	YouTube		sm_69ba9696a19b0d0314fae0a7e549b234
2021-11-22 20:20:36	Społeczności	Komentarz	Facebook	0	0		Facebook guests	Neutralny	Nieokreślona		0	0	0	0	0	0				0		Witam serdecznie, chciałabym prosić o wsparcie. Prawie trzyletni Kajetanek Maciejewski walczy z genetycznym wrogiem zwanym zespołem Canavana (zwyrodnienie gąbczaste układu nerwowego ). Kajtuś jest bardzo pogodnym dzieckiem ale….nie trzyma samodzielnie główki, nie jest w stanie się obracać, nie chwyta przedmiotów. Raczkowanie pozostaje wyłącznie w sferze marzeń. Napady padaczki są coraz częstsze -…	https://www.facebook.com/266358044374_10159791733879375	Facebook		sm_e4baa805d99725cd4d82c27da5662d90
2021-11-22 20:12:57	Społeczności	Wypowiedź	Facebook	310	21		Platinium Fitness Bronowice	Neutralny	Nieokreślona		10	2	0	0	0	0		0		5691	0	Kochani ?? Nasze pudła, w których zbieramy datki w ramach akcji Szlachetna Paczka stale się napełniają ?? ?? ale nie zwalniamy tempa‼ Serdecznie zachęcamy do pomocy ?? Sprawmy, by te Święta były dla Rodzin, którym w tym roku pomagamy WYJĄTKOWE ???? Komu pomagamy w tym roku i czego potrzebujemy? Sprawdź ???? ✅ Pani Dorota Historia Rodziny Pani Dorota wiele lat życia poświęciła wychowaniu czwórki d…	https://www.facebook.com/1587962621439029_3126620240906585	Facebook		sm_b3e868ad64a41e59948f3f8079952fc2
2021-11-22 19:49:38	Społeczności	Wypowiedź	Facebook	11197	783		Gabinet Weterynaryjny Ventus	Neutralny	Nieokreślona		11	0	0	0	20	0		119		1178	5	ZAGINĘŁA KOTKA!!!! KLUCZBORK OSIEDLE PÓŁNOC Zagnęła 22 listopada około godz. 17 kotka Zosia ma PADACZKĘ i przyjmuje leki!!!!! Prosimy o kontakt osoby które ją widziały. Tel: 694538399 lub 506940725	https://www.facebook.com/350713795043826_4509444872504010	Facebook		sm_7654fed17388bd7d6330bb83b5c7b256
2021-11-22 19:41:47	Filmy	Komentarz	YouTube	0	0		Hi im Shotouu	Neutralny	Nieokreślona		0						0	0	0	0	0	Migający Robin przez 50minut doprowadził mnie do epilepsji xD ale wiksa przez cały odcinek. <3	http://youtube.com/watch?v=qNycAd2cApY&lc=UgwGUB30bL8E1W-b0e94AaABAg	YouTube		sm_b91ff4a72864a8f858b1783fa560cef8
2021-11-22 19:13:51	Portale	Artykuł	Bomega	10	1	Lekarze POZ nie skierują na testy na boreliozę. MZ: to byłoby zbyt ryzykowne		Neutralny	Nieokreślona		0						0	0	0	0	0	A A A Do RPO wpłynęła skarga w sprawie dostępu do leczenia boreliozy. To podstępna choroba odkleszczowa. O zakażeniu świadczy m.in. rumień wędrujący, ale nie zawsze występuje on na skórze osoby ugryzionej i zakażonej przez kleszcza. W niektórych przypadkach w miejscu ugryzienia pojawia się jedynie zaczerwienienie skóry, które łatwo pomylić z reakcją skóry po ukąszeniu komara. Tymczasem nierozpozn…	https://bomega.pl/lekarze-poz-nie-skieruja-na-testy-na-borelioze-mz-to-byloby-zbyt-ryzykowne	Bomega	-1220805822805621801	art_7199a53459e311725d50afe5a72ca49a	https://bomega.pl/wp-content/uploads/2021/11/0ab67f2871f380285f5fb7cbcef78d86
2021-11-22 18:42:30	Portale	Artykuł	Rzeczpospolita	52271	6795	Lekarze POZ nie skierują na testy na boreliozę. MZ: to byłoby zbyt ryzykowne		Neutralny	Nieokreślona		0						0	0	0	0	0	Ministerstwo Zdrowia nie zamierza umożliwić lekarzom POZ wystawiania skierowania na badania serologiczne wykrywające zakażenie boreliozą. Pacjenci nadal będą zmuszeni starać się o takie skierowanie u lekarza specjalisty chorób zakaźnych. Do RPO wpłynęła skarga w sprawie dostępu do leczenia boreliozy. To podstępna choroba odkleszczowa. O zakażeniu świadczy m.in. rumień wędrujący, ale nie zawsze wy…	https://www.rp.pl/zdrowie/art19125531-lekarze-poz-nie-skieruja-na-testy-na-borelioze-mz-to-byloby-zbyt-ryzykowne	Rzeczpospolita	4919000089483071733	art_c8ea99a2d59a09f2a830a137734a034d	https://i.gremicdn.pl/image/free/22a325ab53a5c7b8866bb5186d79c425/?t=resize:fill:1200:716,enlarge:1
2021-11-22 18:42:00	Społeczności	Komentarz	Facebook	0	0		Facebook guests	Neutralny	Nieokreślona		0	0	0	0	0	0				0		Kochani 2 dzieci pochowałem ??które są już Aniołkami w niebie??tak naprawdę to nikt nie wie co ja przechodzę i przechodziłem ??kto stracił dzieci ten Wie jaki to ból i nigdy nie przestanie boleć ??Wiki Moja Jedyna Córeczka która została na tym świecie, Moja Miłość dla Niej zrobię Wszystko jak każdy tata i mama dla swojego dziecka nawet to, że się poniżam i proszę o Pomoc dla Niej na prywatną reha…	https://www.facebook.com/63563473556_10159279864283557	Facebook		sm_bcd4229fc2d2853328ba5a59ae5f19e2
2021-11-22 18:37:17	Mikroblogi	Wypowiedź	wykop.pl	50	2		fanmarcinamillera	Neutralny	Mężczyzna		0									0	0	Dzisiaj w szpitalu widziałem matkę z dziewczynką z zespołem Edwardsa. Dla tych, którzy nie wiedzą co to. Jest to wada genetyczna, która niesie ze sobą szereg wad genetycznych jak mikrocefalia, ubytki w przegrodach międzykomorowych serca, padaczka, rozszczep kręgosłupa, zrośnięcie przełyku, deformacje palców, wady nerek oraz niepełnosprawność intelektualna. Z dziećmi tymi nie ma praktycznie kontak…	https://www.wykop.pl/wpis/61959415	wykop.pl		sm_56042ac943bcdacbe1f41ebf4e0e228a
2021-11-22 18:32:14	Portale	Artykuł	Naszemiasto.pl	157440	19872	Tygodniowy przegląd prasy 21.11.2021: Dąbrowa Górnicza, 14.11-20.11.2021. Poznaj najważniejsze informacje z Dąbrowy Górniczej		Neutralny	Nieokreślona		0						0	0	0	0	0	Przygotowaliśmy dla Ciebie tygodniową prasówkę. Jeśli w mijającym tygodniu byłeś zbyt zajęty, by nadążyć za informacjami z Dąbrowy Górniczej, zobacz teraz artykuły, które inni czytelnicy czytali najchętniej między 14.11 a 20.11.2021. Sprawdź, czy nie minęło Cię nic ważnego. Czy czytałeś artykuł: „Prawie wszystkie powiaty w woj. śląskim na "czerwono", jest tylko jeden "zielony". Gdzie sytuacja jes…	https://dabrowagornicza.naszemiasto.pl/tygodniowy-przeglad-prasy-21112021-dabrowa-gornicza-1411-20112021-poznaj-najwazniejsze-informacje-z-dabrowy-gorniczej/ar/c1p1-22227383	Naszemiasto.pl	1991749046284980483	art_d9b81aa09c3042bc67c91e58621be03f	https://d-art.ppstatic.pl/kadry/art-art/80/68/22227383_689269147_original.jpg
2021-11-22 18:27:17	Mikroblogi	Wypowiedź	Twitter	1130	56		OsaMorska	Neutralny	Nieokreślona		0						0	6	0	3576	0	RT @PrawaStronaa: Mężczyzna poświęca własny samochód. Aby uratować innego kierowcę, który ma atak padaczki. https://t.co/tDykQKNkMc	https://twitter.com/OsaMorska/status/1462835087326724098	Twitter		sm_6ca672bc92c95e51397c7109e7faff69
2021-11-22 18:23:29	Mikroblogi	Wypowiedź	Twitter	850	42		Gornik1956	Neutralny	Nieokreślona		0						0	6	0	2692	0	RT @PrawaStronaa: Mężczyzna poświęca własny samochód. Aby uratować innego kierowcę, który ma atak padaczki. https://t.co/tDykQKNkMc	https://twitter.com/Gornik1956/status/1462834128542441472	Twitter		sm_abe0f3f9191f81c48a3cbbf8b1090bc0
2021-11-22 18:22:20	Portale	Artykuł	Ninateka	2857	371	Korkociąg | Marek Piwowski	Szkoła Dokumentu Marek Piwowski	Neutralny	Nieokreślona		0						0	0	0	0	0	Szokujący i wywołujący kontrowersje dokument Marka Piwowskiego, który zebrał dokumentację w szpitalu psychiatrycznym w podwarszawskich Tworkach, by przedstawić skrajne przypadki chorób wywołanych przez alkoholizm Jeden z bardziej szokujących i wywołujących najwięcej kontrowersji dokumentów Marka Piwowskiego. Już sam temat filmu – alkoholizm – niechętnie w okresie Peerelu dopuszczany był do dyskur…	https://ninateka.pl/vod/dokument/korkociag-marek-piwowski/	Ninateka	6755674836737979512	art_9eb5424c8f47954b7e376fdb06b12088
2021-11-22 18:21:05	Mikroblogi	Wypowiedź	Twitter	809	40		Pawe70533330	Neutralny	Nieokreślona		0						0	6	0	2563	0	RT @PrawaStronaa: Mężczyzna poświęca własny samochód. Aby uratować innego kierowcę, który ma atak padaczki. https://t.co/tDykQKNkMc	https://twitter.com/Pawe70533330/status/1462833528241012737	Twitter		sm_113cf79b37fc8f182c9ca951636e9e0b
2021-11-22 18:14:28	Mikroblogi	Wypowiedź	Twitter	244	12		StefanKrab	Neutralny	Nieokreślona		1						0	0	0	773	0	@Ika_SS6 No wariatkowo, i to takie z turbodoładowaniem, ADHD połączone z padaczką i atakiem nerwicy. ;)	https://twitter.com/StefanKrab/status/1462831861735038977	Twitter		sm_43058d920bac306d54a5e6f31e64570d
2021-11-22 18:07:39	Filmy	Komentarz	YouTube	0	0		Monia	Neutralny	Kobieta		0						0	0	0	0	0	@Vlog z życia Dziękujemy.Mamy podejrzenie początków padaczki.Zobaczymy czy diagnoza się potwierdzi.Okulisci i tak kierowali by ją na neurologie.	http://youtube.com/watch?v=XZw5eHaH7F8&lc=Ugz3SqPuWDsozcufWTd4AaABAg.9UtmyixDowS9V3-rtFvzj-	YouTube		sm_c244d05eb79ad5746fdd31fa274777eb
2021-11-22 18:07:25	Mikroblogi	Wypowiedź	Twitter	55	2		Rava730808	Neutralny	Nieokreślona		0						0	3	0	177	0	RT @PrawaStronaa: Mężczyzna poświęca własny samochód. Aby uratować innego kierowcę, który ma atak padaczki. https://t.co/tDykQKNkMc	https://twitter.com/Rava730808/status/1462830085057269763	Twitter		sm_24a53c3f64d9a007915cd415589835bf
2021-11-22 18:00:36	Mikroblogi	Wypowiedź	Twitter	158	7		janicki_stefan	Neutralny	Nieokreślona		0						0	3	0	503	0	RT @PrawaStronaa: Mężczyzna poświęca własny samochód. Aby uratować innego kierowcę, który ma atak padaczki. https://t.co/tDykQKNkMc	https://twitter.com/janicki_stefan/status/1462828373613367299	Twitter		sm_0ad0b093079fdcb4b05f0ec11ddd08d0
2021-11-22 17:41:26	Portale	Artykuł	Gazeta Pomorska - WOŚP 2016	20989	2728	Darmowe pomiary i porady doradców w NFZ w Bydgoszczy. Kiosk Profilaktyczny już działa	Małgorzata Wąsacz	Neutralny	Nieokreślona		0						0	0	0	0	0	Od 22 listopada w Kiosku Profilaktycznym w NFZ w Bydgoszczy dorośli wykonają najważniejsze pomiary medyczne, które określają ryzyko zachorowania na choroby cywilizacyjne. Profesjonalni doradcy zaproponują udział w programach profilaktycznych lub skorzystanie z bezpłatnych diet od NFZ. Zobacz wideo: Morsowanie dla każdego? Niektórzy muszą uważać! W 16 oddziałach wojewódzkich Narodowego Funduszu Zd…	https://pomorska.pl/darmowe-pomiary-i-porady-doradcow-w-nfz-w-bydgoszczy-kiosk-profilaktyczny-juz-dziala/ar/c15-15915301	Gazeta Pomorska - WOŚP 2016	3446584961024366850	art_00330de4727d22229f0f6f3e36126ec6	https://d-art.ppstatic.pl/kadry/k/r/1/9b/1e/619bac90ef9fb_o_original.jpg
2021-11-22 17:12:28	Portale	Artykuł	Naszemiasto.pl	157440	19872	Piękne motocyklistki z Żar i okolic znowu dały czadu, a wszystko w szczytnym celu. Kolejny kalendarz charytatywny już jest gotowy	Aleksandra Łuczyńska	Neutralny	Nieokreślona		0						0	0	0	0	0	To już piąty kalendarz charytatywny ze zdjęciami niezwykłych motocyklistek z Żar i okolic. Dochód ze sprzedaży będzie przeznaczony na leczenie Lenki i Marcela. Jak co roku, Izabela Klimas - Niekało wraz z koleżankami - motocyklistkami, przygotowała niezwykły kalendarz charytatywny. Przygotowania do jego wydania trwały kilka miesięcy. Już w czerwcu tego roku zorganizowano pierwsze sesje fotografic…	https://zary.naszemiasto.pl/piekne-motocyklistki-z-zar-i-okolic-znowu-daly-czadu-a/ar/c15-8553751	Naszemiasto.pl	-3825930711214857548	art_f12974c230156cb430e197dab035c940	https://d-art.ppstatic.pl/kadry/k/r/75/10/619b558d91d2b_o_original.jpg
2021-11-22 17:09:05	Filmy	Komentarz	YouTube	0	0		Stefan Padaczka	Neutralny	Mężczyzna		0						0	0	0	0	0	Pani Julia najlepsza polska dziennikarka	http://youtube.com/watch?v=wq1OSLjI0OQ&lc=UgzaSy-zrW4iwKHxAMd4AaABAg	YouTube		sm_bbe190301c2ab6e1bb6caa6742fc8c68
2021-11-22 17:00:52	Portale	Artykuł	Msn Polska	200000	22000	Leczenie zębów nie musi boleć. Metody znieczulenia dostępne u dentysty		Neutralny	Nieokreślona		0						0	0	0	0	0	Leczenie zębów, czy jakiekolwiek inne zabiegi wykonywane w gabinecie medycznym, nie muszą boleć. Dowiedz się, jakie metody znieczulenia są dostępne w gabinecie u dentysty. Typy znieczulenia u stomatologa Znieczulenie miejscowe – rodzaje Czy po znieczuleniu możemy wciąż coś odczuwać? Leki znieczulające miejscowo a bezpieczeństwo pacjenta U kogo nie powinno się stosować znieczulenia miejscowego? Ak…	https://www.msn.com/pl-pl/zdrowie/nasze-zdrowie/leczenie-z%c4%99b%c3%b3w-nie-musi-bole%c4%87-metody-znieczulenia-dost%c4%99pne-u-dentysty/ar-AAR04OF	Msn Polska	7526629150962230191	art_cbb9dee003a71dc15d672a61f653463d	https://img-s-msn-com.akamaized.net/tenant/amp/entityid/AAR02mT.img?h=315&w=600&m=6&q=60&o=t&l=f&f=jpg
2021-11-22 16:58:39	Portale	Artykuł	?	863	112	Anioły Powiatu Chełmińskiego		Neutralny	Nieokreślona		0						0	0	0	0	0	10 listopada br. Zarząd Powiatu Chełmińskiego rozstrzygnął konkurs pn. Nagrody Starosty Chełmińskiego dla osób wyróżniających się w działalności pomocy społecznej oraz w wolontariacie. W dniu dzisiejszym Starosta Chełmiński Zdzisław Gamański i Wicestarosta Chełmiński Wojciech Bińczyk uhonorowali laureatki konkursu. Nagrody pod nazwą „Anioł Powiatu Chełmińskiego” dla osoby wyróżniającej się w dzia…	https://e-chelmno.pl/pl/11_wiadomosci/67739_anioly-powiatu-chelminskiego.html	e-chelmno.pl	-6902878091517801197	art_e713a8442b27dd1c439b1e72a2da58c7	https://e-chelmno.pl/news_foto/2021/1122/182838.jpg
2021-11-22 16:20:03	Portale	Artykuł	Onet.pl	200000	22000	Tragiczny wypadek w okolicach Polkowic. Nie żyje mężczyzna		Neutralny	Nieokreślona		0						0	0	0	0	0	Na drodze z Polkowic do Parchowa doszło do śmiertelnego wypadku. Kierowca kradzionym autem potrącił pracownika służby drogowej. Sprawca zdarzenia porzucił pojazd, zabrał laptop i uciekł do lasu. Jak podaje portal glogow.naszemiasto.pl droga jest zablokowana na kilka godzin, ponieważ trwa obława policyjna. Do tragedii doszło w poniedziałek (22.11) około 11 rano na drodze nr W331 za Polkowicami w k…	https://wiadomosci.onet.pl/wroclaw/polkowice-nie-zyje-mezczyzna-potracony-przez-zlodzieja/h3x6kbq	Onet.pl	5505369284648007798	art_ac6166fd40fc838810561b1aa7d84e43	https://ocdn.eu/pulscms-transforms/1/MK9k9kpTURBXy82MmUxMWJiMzk4ODRkMmY0M2U3YjVlYjgxYzU3MThiMC5wbmeTlQMANc0EFc0CS5MJpjA1NDQ0YQaTBc0EsM0CdoGhMAE/wypadek-w-okolicach-polkowic.jpg
2021-11-22 16:20:01	Portale	Artykuł	Mjakmama24.pl	17969	2335	Peeling węglowy – błyskawiczny sposób na skórę pełną blasku!	Laura Majewska	Neutralny	Nieokreślona		0						0	0	0	0	0	Peeling węglowy to nieinwazyjny zabieg dzięki któremu skóra twarzy, dekoltu czy pleców staje się wygładzona, odmłodzona i odświeżona. Poleca się go m.in. osobom zmagającym się z trądzikiem – krem węglowy w połączeniu z laserem pomagają usunąć pryszcze, zaskórniki, grudki i krostki. Na czym polega peeling węglowy i jak się do niego przygotować? Peeling węglowy nie bez przyczyny zwany jest także Ho…	http://www.mjakmama24.pl/mama/moda-i-uroda/peeling-weglowy-blyskawiczny-sposob-na-skore-pelna-blasku-aa-t3WE-ESxL-ceWa.html	Mjakmama24.pl	4926285286933442530	art_4dda0e3aca3887d0154e8e12dac52d67	https://cdn.galleries.smcloud.net/t/galleries/gf-1eUD-EGMo-aXMU_peeling-weglowy-blyskawiczny-sposob-na-skore-pelna-blasku-1920x1080-nocrop.jpg
2021-11-22 16:10:25	Portale	Artykuł	Radio ZET	42903	5577	Leczenie zębów nie musi boleć. Metody znieczulenia dostępne u dentysty	Michał Łobacz	Neutralny	Nieokreślona		0						0	0	0	0	0	Leczenie zębów, czy jakiekolwiek inne zabiegi wykonywane w gabinecie medycznym, nie muszą boleć. Dowiedz się, jakie metody znieczulenia są dostępne w gabinecie u dentysty. Dzisiejsza stomatologia oferuje możliwość przeprowadzenia całkowicie bezbolesnego leczenia. O złych wspomnieniach i nieprzyjemnych doznaniach podczas wizyty u dentysty można zapomnieć. Zęby, jak i przyległe im struktury, czyli …	https://zdrowie.radiozet.pl/Uroda/Zeby/Leczenie-zebow-nie-musi-bolec.-Metody-znieczulenia-dostepne-u-dentysty	Radio ZET	2685590594321241602	art_0d50a0e423178d311178ba8e229a03a9	https://gfx.zdrowie.radiozet.pl/var/radiozetzdrowie/storage/images/uroda/zeby/leczenie-zebow-nie-musi-bolec.-metody-znieczulenia-dostepne-u-dentysty/3830849-1-pol-PL/Leczenie-zebow-nie-musi-bolec.-Metody-znieczulenia-dostepne-u-dentysty_article.jpg
2021-11-22 16:06:37	Filmy	Komentarz	YouTube	0	0		Li_So	Neutralny	Kobieta		0						0	0	0	0	0	1. Moim ulubionym przedmiotem szkolnym była biologia. <br>2. Mam więcej kolegów niż koleżanek ( to mnie przeraża) <br>3. Znam język Hiszpański. <br>4. Znam język Japoński. <br>5. Kocham awokado. <br>6. Przedmiot który jest mi najbardziej obeznany to angielski. <br>7. Najmniej lubianym przedmiotem przeze mnie jest geografia. <br>8. Moja wychawczyni uczy geografi. <br>9. Moim najlepszym przyjaciele…	http://youtube.com/watch?v=baPocD9P7Ww&lc=Ugy5SnrCsjj-ViLc3UN4AaABAg	YouTube		sm_718f54b66bcedaa6f2d5ca30cc3ad0c4
2021-11-22 15:57:04	Portale	Artykuł	?	10	1	Matka przygniotła noworodka. Oboje nie żyją	Maria Krasicka	Neutralny	Nieokreślona		0						0	0	0	0	0	25 marca 2019 roku doszło do tragicznego wypadku. Młoda mama miała atak padaczki, w wyniku którego wypadła z łóżka, przygniatając swojego nowo narodzonego synka. Właśnie zakończyło się śledztwo w tej sprawie. "Będą żyć w naszych sercach na zawsze". Zobacz film: "Obiektem ataku SARS-CoV-2 będą głównie dzieci" 1. Tragiczna śmierć matki i noworodka Marie i Kieran Downey z Knocknanevin (Irlandia) nie…	https://parenting.pl/matka-przygniotla-noworodka-oboje-nie-zyja	parenting.pl	-7720688973770993225	art_675295ed646d538d02798e8701c625c9	https://i.wpimg.pl/648x0/portal-abczdrowie.wpcdn.pl/imageCache/2021/11/22/0-downey_5260.-x0y19xx1200yy675.jpg
2021-11-22 15:57:04	Portale	Artykuł	?	10	1	Kołdra obciążeniowa – zadba o dobry sen oraz zdrowie dorosłych i dzieci	Patrycja Nowak	Neutralny	Nieokreślona		0						0	0	0	0	0	Trudno byłoby znaleźć dorosłego człowieka, który chociaż raz w życiu nie zetknął się sam z problemami utrudniającymi zasypianie albo nie zmagał się z nimi u swojego dziecka. Bez odpowiedniej dawki snu nie jesteśmy w stanie prawidłowo wypocząć, zregenerować się i przygotować do wyzwań nowego dnia. Ciągłe niewysypianie się podwyższa także ryzyko rozwoju wielu groźnych chorób, nasilając jednocześnie…	https://parenting.pl/koldra-obciazeniowa-zadba-o-dobry-sen-oraz-zdrowie-doroslych-i-dzieci	parenting.pl	5691107158223002429	art_36557ccf0318ca7fc98947a81426f342	https://i.wpimg.pl/648x0/portal-abczdrowie.wpcdn.pl/imageCache/2021/11/22/koldry-obciazeniowe_99db.jpg
2021-11-22 15:27:36	Społeczności	Komentarz	Facebook	31	2		Facebook guests	Neutralny	Nieokreślona		1	0	0	0	0	0				0		Byłam 3 razy w Ciborzu jako kozioł ofiarny. Lekateczka która nie rozmawiała ze mną ,ani razu mnie nie diagnozowała ,napisała to co jej się podoba ,zgodnie z kłamstwem . W papierach jest napisane że mam koszmary ,których nie mam , mam szczeskiscisku ,gdzie nigdzie nie miałam takiego czegoś. Mówię że nie mam padaczki to tej leksreczki to nic nie odpowiedziała ,tylko mówi : współczuję Pani tej sytua…	https://www.facebook.com/50063176484_455346159294646	Facebook		sm_2ed7cc9d644e766ab9c34f036f23ff2b
2021-11-22 15:15:37	Portale	Artykuł	Wrota Małopolski	4604	598	Aktualności Tutaj znajdziesz specjalistyczną pomoc dla dziecka z FASD Zdrowie 22 listopada 2021	Urząd Marszałkowski	Neutralny	Nieokreślona		0						0	0	0	0	0	Jednorazowe wypicie kieliszka np. wina w ciąży, może spowodować uszkodzenie płodu – przestrzegają specjaliści z Centrum Leczenia i Diagnostyki FASD przy Szpitalu Dziecięcym im. św. Ludwika w Krakowie. To jest najbardziej zaawansowany ośrodek w Polsce, zajmujący się kompleksową diagnostyką i leczeniem dzieci z Płodowym Zespołem Alkoholowym (FASD). Dzięki wsparciu finansowemu Małopolski, od listopa…	https://www.malopolska.pl/aktualnosci/zdrowie/tutaj-znajdziesz-specjalista-pomoc-dla-dziecka-z-fasd	Wrota Małopolski	4159547968555629852	art_a0dcabb826f9eb27dc32f5450bd8fdaa	http://www.malopolska.pl/_cache/news--2021/1200-630/fit/budynek.jpg
2021-11-22 15:00:00	Społeczności	Wypowiedź	Facebook	2088	146		Fundacja Rycerze i Księżniczki	Neutralny	Nieokreślona		18	0	0	0	1	0		16		81663	2	❗Wesprzyj Gabrysię: (PayU,PayPal,MasterCard) ➡️ rik.pl/gabrielanawrot Kochani, Gabrysia cały czas potrzebuje Waszego wsparcia... Aby jej pomóc, wystarczy wpłacić darowiznę na jej subkonto, pomagając zebrać brakujące 87 916 złotych... ❤❤❤ Gabrysia to prawdziwa Wojowniczka. Jej droga do zdrowia jest długa, przepełniona cierpieniem, licznymi operacjami, atakami padaczki. Gabrysia najgorsze ma już za…	https://www.facebook.com/603874313055062_4231535956955528	Facebook		sm_d5b731ad264ae3e5fcf7b0ec5f9c9648
2021-11-22 14:55:18	Portale	Artykuł	?	343	44	Eryk żyje z tykającą bombą zamiast serca. Potrzeba 9 mln zł na operacje!		Neutralny	Nieokreślona		0						0	0	0	0	0	Eryk Kopczewski z Radziłowa ma tylko połowę serca i potrzebuje 9 mln zł na operacje, które dadzą mu szansę żyć. Eryk musi polecieć do Stanów Zjednoczonych do swoich 9. urodzin (26 marzec). Jeśli nie uda się uzbierać tak dużej kwoty, nikt na świecie nie będzie w stanie pomóc Erykowi. Rodzina i przyjaciele organizują zbiórki i licytacje. Poszukują też wolontariuszy do pomocy w organizacji zbiórek p…	https://tubawyszkowa.pl/aktualnosci/czytaj/17110-eryk-zyje-z-tykajaca-bomba-zamiast-serca--potrzeba-9-mln-zl-na-operacje!-	tubawyszkowa.pl	-1738753461835143288	art_faa6853bdce8cf0a021f7becf5b04595	https://tubawyszkowa.pl/files/articles/RA8fRO5-ymBZ4e0HlqV8Vb_htciq98UQ.jpg
2021-11-22 14:49:06	Społeczności	Wypowiedź	Facebook	0	0		Grypsiak.pl	Neutralny	Nieokreślona		0	0	0	0	0	0		0		2984	0	Plon Pharm CBD+ 11% to naturalne, wyjątkowe i najczystsze w swojej postaci olejki dzięki metodzie pozyskiwania – MACERACJI. Według niektórych badań CBD może przynieść korzyści w przypadku: Chorób neurodegradacyjnych: padaczka, stwardnienie rozsiane, Alzheimer, Parkinson, przez wzgląd na właściwości regenerujące zniszczone komórki nerwowe Chorób o podłożu psychicznym i nerwowym: schizofrenia, psyc…	https://www.facebook.com/125786790902023_294264042708235	Facebook		sm_e2a6464657791aa05439d657eb23ea9a
2021-11-22 14:40:33	Portale	Artykuł	?	10	1	Matka przygniotła noworodka. Oboje nie żyją		Neutralny	Nieokreślona		0						0	0	0	0	0	25 marca 2019 roku doszło do tragicznego wypadku. Młoda mama miała atak padaczki, w wyniku którego wypadła z łóżka, przygniatając swojego nowo narodzonego synka. Właśnie zakończyło się śledztwo w tej sprawie. „Będą żyć w naszych sercach na zawsze”. Marie i Kieran Downey z Knocknanevin (Irlandia) nie mogli doczekać się, kiedy ich trzeci syn Darragh przyjdzie na świat. Dlatego też jego narodziny by…	https://wszystko-o-wszystkim.life/swiat/matka-przygniotla-noworodka-oboje-nie-zyja.html	wszystko-o-wszystkim.life	7538758285573556331	art_9ab7467f4ad9a9117cbedc197386422d	https://wszystko-o-wszystkim.life/wp-content/uploads/2021/11/eXkwLmpwSjkKFTpeXwxHLElNbgQZVUl6HlV2T19BU2ETR2MdHwUROQdaLQ8TDQEqBAAlCF4AFTsPGWIdHFgMNQoQKS4RFA09REV8X0FYVGlERX5CQFoBNxwZKRQvRgdhWFlhFUAOVSATRzUUQFkPKAxVMQ.jpg
2021-11-22 14:35:04	Społeczności	Komentarz	Facebook	0	0		Facebook guests	Neutralny	Nieokreślona		0	0	0	0	0	0				0		Ja miałam bardzo podobnie. Brałam te wszystkie rzeczy w ciąży, dziecko 10/10 i podobna historia. Asymetria i wnm do 3-4 miesiąca jest ok, sama może przejść. U nas każdy fizjo miał inną opinię. W każdym razie kosztowało nas to wiele miesięcy całodziennej asekuracji dziecka zanim zaczął sam chodzić tak był niestabilny. Też podejrzewałam u dziecka padaczkę, ale żadne z 3 eeg nie pokazało żadnych zmi…	https://www.facebook.com/146070998871239_2694258374052476	Facebook		sm_dbca9cc9594de240aaef8074fbef00ec
2021-11-22 14:15:05	Mikroblogi	Komentarz	wykop.pl	50	2		Wessoly	Neutralny	Mężczyzna		0									0		@wcinaster: Ja nie twierdziłem, że cię tak nie uczyli, bo lata temu faktycznie wsadzano coś twardego w zęby przy ataku padaczki, tylko że to bzdura którą również lata temu przestano uczyć robić z powodów jakie napisałem. HOWGH	https://www.wykop.pl/link/6376199#comment-98864573	wykop.pl		sm_ee7c44976e70ac8a9dca4739613a42d1
2021-11-22 14:14:09	Portale	Artykuł	Bomega	10	1	Za wolność Britney, naszą i waszą		Neutralny	Nieokreślona		0						0	0	0	0	0	A A A Liczba wyświetleń: 215 Nieco ponad tydzień temu, po 13 latach ubezwłasnowolnienia, Britney Spears wygrała batalię sądową, dzięki czemu udało jej się odzyskać kontrolę nad podstawowymi aspektami swojego życia prywatnego, choć nad jej majątkiem wciąż czuwać będą inni. W 2006 Britney Spears była w trakcie burzliwego rozwodu z Kevinem Federlinem. W trakcie walki o prawa do opieki nad dziećmi Br…	https://bomega.pl/za-wolnosc-britney-nasza-i-wasza/	Bomega	-1262328018382472865	art_3381d10008476e237f8d82481999c6da	https://bomega.pl/wp-content/uploads/2020/11/film-2012-2.png
2021-11-22 14:11:07	Portale	Artykuł	befit.pl	906	117	Kreatyna – czy warto ją suplementować i kto powinien jej unikać?		Neutralny	Nieokreślona		0						0	0	0	0	0	Kreatyna to jeden z najbardziej popularnych suplementów wśród sportowców i osób trenujących na siłowni. Pomaga im osiągać lepsze wyniki i przyspiesza regenerację. Ten suplement nie jest jednak dla wszystkich – powinny go unikać osoby mające problemy z nerkami. Kreatyna to aminokwas znajdujący się głównie w mięśniach organizmu, a także w mózgu. Zazwyczaj kreatyny dostarczają nam owoce morza i czer…	https://befit.pl/kreatyna-czy-warto-ja-suplementowac-i-kto-powinien-jej-unikac/	befit.pl	-8854200958326942207	art_1319e4c213086b4b76e051669ded7eb5	https://befit.pl/wp-content/uploads/_pexels-the-lazy-artist-gallery-2247179-1536x1073.jpg.webp
2021-11-22 13:29:59	Portale	Artykuł	?	10	1	Pożar domu w Monasterzysku Wielkim – raport sztumskich służb mundurowych.		Neutralny	Nieokreślona		0						0	0	0	0	0	W ostatnim tygodniu funkcjonariusze straży pożarnej i policji z powiatu sztumskiego wyjeżdżali do kilkunastu interwencji, o czym mogą się państwo przekonać czytając poniższy raport. Prowadził, mimo zakazu sądowego. W poniedziałek, 15 listopada br. policjanci Referatu Ruchu Drogowego Komendy Powiatowej Policji w Sztumie w trakcie patrolu miasta zauważyli osobowe Audi, którego kierujący najprawdopo…	https://tvsztum.pl/aktualnosci/34595,pozar-domu-w-monasterzysku-wielkim-raport-sztumski	tvsztum.pl	-660578561230067378	art_b7b85a5132d7a7c7f4bdf3164bd2e9b5	https://tvsztum.pl/data/articles/s4_34595_pozar_domu_w_monasterzysku_wielkim_raport_sztumskich_sluzb_mundurowych.jpg?v=1637583952
2021-11-22 13:26:45	Portale	Artykuł	Tvregionalna24.pl	163	21	Pożar domu w Monasterzysku Wielkim – raport sztumskich służb mundurowych.	Redakcja. Czekamy na Twoje informacje.	Neutralny	Nieokreślona		0						0	0	0	0	0	fot. KP PSP Sztum W ostatnim tygodniu funkcjonariusze straży pożarnej i policji z powiatu sztumskiego wyjeżdżali do kilkunastu interwencji, o czym mogą się państwo przekonać czytając poniższy raport. Prowadził, mimo zakazu sądowego. W poniedziałek, 15 listopada br. policjanci Referatu Ruchu Drogowego Komendy Powiatowej Policji w Sztumie w trakcie patrolu miasta zauważyli osobowe Audi, którego kie…	https://tvregionalna24.pl/aktualnosci/34595,pozar-domu-w-monasterzysku-wielkim-raport-sztumski	Tvregionalna24.pl	2193129716764137558	art_69acb4b091929c267081a6d178e16e30	https://tvregionalna24.pl/data/articles/s4_34595_pozar_domu_w_monasterzysku_wielkim_raport_sztumskich_sluzb_mundurowych.jpg?v=1637583952
2021-11-22 13:00:56	Społeczności	Wypowiedź	Facebook	93	6		Time & Spa	Neutralny	Nieokreślona		3	2	0	0	0	0		0		294	0	Zastanawiasz się z jakimi problemami poradzi sobie dermapen ?? oraz jakie przeciwwskazania wykluczają Cię z tego zabiegu❓Za chwilę wszystko będzie jasne❗✨ ?? Wskazania do zabiegu mezoterapii mikroigłowej (dermapena) ??: ✅ starzenie się skóry ✅ bruzdy, zmarszczki mimiczne ✅ utrata owalu twarzy ✅ nierówności skóry ✅ wiotkość skóry ✅ przebarwienia ✅ rozstępy ✅ skóra naczyniowa i teleangiektazje ✅ bl…	https://www.facebook.com/339493959516331_2428827513916288	Facebook		sm_83141860464c2a6952c1cc7d19e29700
2021-11-22 12:55:36	Społeczności	Wypowiedź	Facebook	267	18		Akademia Młodego Sportowca w Ełku, www.AMS.elk.pl	Neutralny	Nieokreślona		0	0	0	0	0	0		3		1331	0	Dziś kolejne spotkanie Pogadanki z dietetykiem dla rodziców AMSowiczów Podczas niego możecie zbadać swój i dziecka organizm! Jest to analiza składu ciała za pomocą metody BIA analizatorem InBody 120. Aby wynik był wiarygodny należy odpowiednio się przygotować do badania: -2-3 h przed wizytą nie spożywać posiłków ani płynów -Co najmniej 12 h przed wizytą nie wykonywać intensywnych ćwiczeń fizyczny…	https://www.facebook.com/226111877428037_4709388975766949	Facebook		sm_6422e66162f47799291da4deeb9b50e5
2021-11-22 12:45:06	Mikroblogi	Komentarz	wykop.pl	50	2		prostymysliciel	Neutralny	Mężczyzna		0									0		@PervWizz @Tnagig_Satuk Da radę padaczkę zdiagnozować. Wiele osób to ignoruje i są efekty. Znam dobrze osobę gdzie lekarz powiedział, ze może mieć atak w każdej chwili i nie jeździ samochodem. Jezeli ktos wie, że może miec atak i prowadzi samochód to nie ma co współczuć..	https://www.wykop.pl/link/6376199#comment-98861449	wykop.pl		sm_9ba6acb97f745c04fc14faf97b81a40a
2021-11-22 12:30:49	Społeczności	Komentarz	Facebook	31	2		Facebook guests	Neutralny	Nieokreślona		1	0	0	0	0	0				0		Mam nadzieję, że ze względu na trudności z prawidlowym napięciem mięśniowym pod opieką fizjotetapeuty już jestescie, a opisane zachowania rzeczywiście mogą świadczyć o zab. integracji sensorycznej, więc dobrze skonsultować się ze specjalistą w tym zakresie. Jeśli niepokoi Cię coś jeszcze, jak podejrzenie padaczki, to dobry neurolog dziecięcy również powinien rozwiać Twoje wątpliwości. Konsultuj w…	https://www.facebook.com/146070998871239_2694258374052476	Facebook		sm_f38f42fa3bb63fc0d9dd2cf222e0327e
2021-11-22 12:27:44	Portale	Artykuł	MotoFilm	104	13	Bohater poświęcił swojego nowego Forda, żeby uratować kierowcę z atakiem padaczki (wideo)		Neutralny	Nieokreślona		0						0	0	0	0	0	Twoje dane osobowe będą przetwarzane, a informacje z Twojego urządzenia (pliki cookie, unikalne identyfikatory itp.) mogą być wyświetlane i zapisywane przez zewnętrznych dostawców lub im udostępniane. Mogą też być wykorzystywane przez tę witrynę lub aplikację. Niektórzy dostawcy mogą przetwarzać Twoje dane osobowe na podstawie uzasadnionego interesu. Możesz się na to nie zgodzić, zmieniając opcje…	https://motofilm.pl/2021/11/bohater-poswiecil-swojego-nowego-forda-zeby-uratowac-kierowce-z-atakiem-padaczki-wideo/	MotoFilm	1457961614397125184	art_2f285dac7c23e5cb0a88fa64b4c03d04	https://motofilm.pl/wp-content/uploads/2021/11/xVolkswagen-Polo-1.jpg.pagespeed.ic.-m9nQbfESZ.webp
2021-11-22 12:25:49	Społeczności	Wypowiedź	Facebook	896	62		Fundacja Dziecięca Fantazja	Neutralny	Nieokreślona		14	2	0	0	0	0		4		18340	2	18-letni Bartek ma stwierdzone mózgowe porażenie dziecięce czterokończynowe. Pomimo rehabilitacji nastolatek nadal nie jest w stanie samodzielnie siedzieć i korzysta z wózka. Chłopiec nie porozumiewa się w sposób werbalny, dlatego też nawiązuje kontakt z otoczeniem za pomocą piktogramów. Pojawiły się u niego także napady padaczkowe, które wymagają dalszej diagnostyki i na które przyjmuje leki. Ba…	https://www.facebook.com/148581148517092_6425802517461559	Facebook		sm_f35209f495d2747ece75ac714dcae528
2021-11-22 12:20:36	Portale	Artykuł	?	10	1	Neurologia weterynaryjna wciąż się rozwija ‒ lek. wet. Paulina Drobot		Neutralny	Nieokreślona		0						0	0	0	0	0	Na naszej stronie jeszcze przez tydzień trwa miesiąc neurologii . Postanowiliśmy więc porozmawiać z ekspertką w dziedzinie neurologii weterynaryjnej – lek. wet. Pauliną Drobot i zadać jej kilka pytań odnośnie tej wciąż zbyt mało popularnej dziedziny medycyny weterynaryjnej. Lek. wet. Paulina Drobot jest absolwentką Wydziału Medycyny Weterynaryjnej we Wrocławiu . Już w trakcie studiów zainteresowa…	https://vetkompleksowo.pl/kategorie-tematyczne/neurologia-weterynaryjna-wciaz-sie-rozwija-%e2%80%92-lek-wet-paulina-drobot/	vetkompleksowo.pl	-675359632222728643	art_45eba4fbb61515943681c01b90e1fb91	https://vetkompleksowo.pl/wp-content/uploads/sites/3/2021/11/image0-scaled-e1637056388306.jpeg
2021-11-22 11:43:35	Społeczności	Wypowiedź	Facebook	333	23		Powiatowa Stacja Sanitarno-Epidemiologiczna w Zgierzu	Neutralny	Nieokreślona		5	2	0	0	0	0		2		1562	0	Kochani, już 1 grudnia jak co roku obchodzić będziemy #ŚwiatowyDzieńAids już dziś zapraszamy Was do przyłączenia się do happeningu. Co należy zrobić, aby przyłączyć się do akcji: Stworzyć neon w kształcie czerwonej kokardy symbolu solidarności z osobami żyjącymi z HIV i AIDS ( neon może być zrobiony np. z węża led, czerwonych lampek choinkowych itp.) 1 grudnia zawiesić neon w oknie ( urzędu, plac…	https://www.facebook.com/459226264420422_1617992188543818	Facebook		sm_30382c9a306f052ed1a5d7da945e9dec
2021-11-22 11:43:35	Społeczności	Wypowiedź	Facebook	333	23		Powiatowa Stacja Sanitarno-Epidemiologiczna w Zgierzu	Neutralny	Nieokreślona		5	2	0	0	0	0		2		753	0	Kochani, już 1 grudnia jak co roku obchodzić będziemy #ŚwiatowyDzieńAids już dziś zapraszamy Was do przyłączenia się do happeningu. Co należy zrobić, aby przyłączyć się do akcji: Stworzyć neon w kształcie czerwonej kokardy symbolu solidarności z osobami żyjącymi z HIV i AIDS ( neon może być zrobiony np. z węża led, czerwonych lampek choinkowych itp.) 1 grudnia zawiesić neon w oknie ( urzędu, plac…	https://www.facebook.com/676011635773529_6596594340381866	Facebook		sm_a6232563efc40cb8ffd77115abb7a15f
2021-11-22 11:43:35	Społeczności	Wypowiedź	Facebook	333	23		Powiatowa Stacja Sanitarno-Epidemiologiczna w Zgierzu	Neutralny	Nieokreślona		5	2	0	0	0	0		2		412	0	Kochani, już 1 grudnia jak co roku obchodzić będziemy #ŚwiatowyDzieńAids już dziś zapraszamy Was do przyłączenia się do happeningu. Co należy zrobić, aby przyłączyć się do akcji: Stworzyć neon w kształcie czerwonej kokardy symbolu solidarności z osobami żyjącymi z HIV i AIDS ( neon może być zrobiony np. z węża led, czerwonych lampek choinkowych itp.) 1 grudnia zawiesić neon w oknie ( urzędu, plac…	https://www.facebook.com/263757093968778_1574349129576228	Facebook		sm_c6dbf24208420094c4cbfbb96d2379f8
2021-11-22 11:27:33	Portale	Artykuł	Super Express	96352	12525	Atak padaczki w metrze. Śmigłowiec LPR lądował w centrum Warszawy	Mateusz Kobyłka	Neutralny	Nieokreślona		0						0	0	0	0	0	Przed godziną 10 ruch pociągów drugiej linii metra na Rondzie ONZ został wstrzymany. Na stacji doszło do dramatycznych scen. Jeden z pasażerów dostał ataku padaczki. Przez kilkanaście minut wstrzymany był ruch pociągów metra. Na miejsce wysłano śmigłowiec Lotniczego Pogotowia Ratunkowego. Przed godziną 10 ruch pociągów drugiej linii metra został wstrzymany. Na stacji rozegrały się dramatyczne sce…	http://www.se.pl/warszawa/atak-padaczki-w-metrze-wezwano-smiglowiec-lpr-nie-ma-gdzie-ladowac-aa-qzV3-H2xc-tM5g.html	Super Express	-7164230765739793320	art_a310238a69f7e267a0d2c2417bae4f5b	https://cdn.galleries.smcloud.net/t/galleries/gf-EGqR-7E9o-KjEd_warszawskie-metro-sie-rozrosnie-664x442-nocrop.jpg
2021-11-22 11:22:31	Mikroblogi	Komentarz	wykop.pl	50	2		okoo	Neutralny	Mężczyzna		0									0		@beliar_ttl: Ciekaw jestem jak Twoim zdaniem ta ślina i piana wydostanie się z ust w przypadku ataku padaczki. Nie wiem czy wiesz, ale najczęściej (rzadko bywa inaczej) podczas ataku osoba ma tak duży szczękościsk, że marne szanse aby ona wyciekła w trakcie ataku. Co do uderzania, to są drgawki całego ciała, a nie uderzanie głową. W przypadku ataku ciężko nawet osobę ułożyć w pozycji bocznej (szt…	https://www.wykop.pl/link/6376199#comment-98858499	wykop.pl		sm_4fd460c40b41d4d2d3fc24cd02e36769
2021-11-22 11:15:02	Społeczności	Komentarz	Facebook	659	46		Facebook guests	Neutralny	Nieokreślona		11	0	0	0	0	0				0		Opisane zostało normalne zdrowe dziecko, doszukuje się Pani na siłę. Padaczka? Na jakiej podstawie. Za dużo się Pani naczytała zaburzenia integracji sensorycznej no błagam to dziecko ma 2 miesiące.	https://www.facebook.com/146070998871239_2694258374052476	Facebook		sm_75ccdfe2b3d69a24ed49328cd674e4bf
2021-11-22 11:13:31	Fora	Wypowiedź	Reddit	51941	2597	Miał atak padaczki, doznał urazu głowy. Zginął na torach. Rodzina oskarża policję	promet11	Nieokreślony	Nieokreślona		11						0			0	0	https://wiadomosci.gazeta.pl/wiadomosci/7,114883,27829978,wroclaw-mial-atak-padaczki-doznal-urazu-glowy-zginal-na-torach.html#e=RelArtLink(2)	https://www.reddit.com/r/Polska/comments/qziais/miał_atak_padaczki_doznał_urazu_głowy_zginął_na/	Reddit		sm_07d04d1ae297f27f4a4bd65d0a1a2af3
2021-11-22 10:47:32	Mikroblogi	Wypowiedź	Twitter	56	2		PrzemyslawMzyk	Neutralny	Nieokreślona		0						0	0	0	180	0	Śmigłowiec LPR wysłany do interwencji w metrze. W pociągu na stacji Rondo ONZ jeden pasażerów dostał ataku padaczki. Lądowanie odbyło się w rejonie ul. Kolejowej skąd strażacy przewieźli medyków na stację drugiej linii. Są utrudnienia w kursowaniu M2. @Kw_PSP_Wwa @WTP_Warszawa	https://twitter.com/PrzemyslawMzyk/status/1462719388067500039	Twitter		sm_772c712a224c276f3fd136b671bf3a8c
2021-11-22 10:44:59	Społeczności	Komentarz	Facebook	243	17		Facebook guests	Neutralny	Nieokreślona		1	0	0	0	0	0				0		U córki takie objawy właśnie były przez napięcie. Jeśli zostało to stwierdzone przez lekarzy, to nie wysłali na rehabilitację, albo chociaż konsultację u fizjoterapetury? Dlaczego podejrzewasz padaczkę?	https://www.facebook.com/146070998871239_2694258374052476	Facebook		sm_58181070812104467bc611d9d00ed708
2021-11-22 10:37:51	Mikroblogi	Komentarz	wykop.pl	50	2		Fiszermen	Neutralny	Mężczyzna		0									0		@PervWizz widziałem padaczkę alkoholowa czy jak to się tam nazywa, menel leżał na ławce i się trząsł, drugi go trzymał a trzeci biegł sprintem że sklepu, otworzył chyba piwo i w niego wlali i przeszło momentalnie. Myślałem że takie coś tyłków filmach	https://www.wykop.pl/link/6376199#comment-98857059	wykop.pl		sm_c16f830e50cb1fa6903fe7f14a67cd00
2021-11-22 10:36:29	Filmy	Komentarz	YouTube	0	0		Radosny 161	Neutralny	Nieokreślona		1						0	0	0	0	0	Kierowcy pracują zdecydowanie za dużo ,w podwójnej po 25 godzin ... Od tego mam padaczkę :/	http://youtube.com/watch?v=n12FrfvJuMY&lc=UgyJPW0t0gg4zTB1QR94AaABAg.9V1zv6FJ0rd9V2CEU7RMIS	YouTube		sm_bdeed94d8b05b9c2d8fe3792f995e52f
2021-11-22 10:11:30	Mikroblogi	Komentarz	wykop.pl	50	2		beliar_ttl	Neutralny	Nieokreślona		0									0		@okoo: Ciekaw jestem jak Twoim zdaniem ta ślina i piana wydostanie się z ust w przypadku ataku padaczki. Nie wiem czy wiesz, ale najczęściej (rzadko bywa inaczej) podczas ataku osoba ma tak duży szczękościsk, że marne szanse aby ona wyciekła w trakcie ataku. Co do uderzania, to są drgawki całego ciała, a nie uderzanie głową. W przypadku ataku ciężko nawet osobę ułożyć w pozycji bocznej (sztywnien…	https://www.wykop.pl/link/6376199#comment-98856261	wykop.pl		sm_6029495ff823af7b91809d92400618c0
2021-11-22 09:38:25	Portale	Artykuł	?	912	118	CBD dla zwierząt – doskonałe działanie		Neutralny	Nieokreślona		0						0	0	0	0	0	Kannabidiol (CBD), jeden z aktywnych składników rośliny konopi indyjskich, ma znaczący wpływ terapeutyczny i adaptacyjny na wszystkie ssaki. Właściciele zwierząt używają go przy różnych terapiach i problemach behawioralnych – bólach nowotworowych, stanach zapalnych, skurczach mięśni, drgawkach, chorobach układu nerwowego i żołądka, lęku, przeszłych urazach, problemach z temperamentem i pamięcią. …	https://biznes-time.pl/cbd-dla-zwierzat-doskonale-dzialanie/	biznes-time.pl	6706159402167989817	art_710a294efeb971b2d51f09c359f5f471	https://biznes-time.pl/wp-content/uploads/2021/11/nz63828-et2-696x464.jpg
2021-11-22 09:19:01	Społeczności	Wypowiedź	Facebook	1144	80		Ciąża - pytania i odpowiedzi	Neutralny	Nieokreślona		1	0	0	0	0	0		0		199258	21	Pytanie do mam których ciąża była zagrożona, które miały leżącą ciąże, skracającą się szyjkę macicy i brały leki nospe i luteinę. Czy wasze dzieci są zdrowe? Moje dziecko dostało 10/10 urodził się w 38tyg i 5 dni. Stwierdzono wzmożone napięcie mięśniowe, obniżone napięcie w brzuchu i asymetrie. Dziecko ma 2 miesiące i z dnia na dzień zauważam, że coś jest z nim nie tak. Jest bardzo płaczliwy, ner…	https://www.facebook.com/146070998871239_2694258374052476	Facebook		sm_0c6ac1351a44236b2e1b0ab26a6945b7
2021-11-22 09:08:21	Portale	Artykuł	NFZ	6628	861	Skorzystaj już dziś z darmowych pomiarów i porad doradców W oddziałach wojewódzkich Narodowego Funduszu Zdrowia, powstało stanowisko ds. profilaktyki i promocji zdrowia, którego celem jest upowszechnienie wiedzy o zdrowiu, profilaktyce i publicznym systemie opieki zdrowotnej. Stanowisko ds. profilaktyki i promocji zdrowia składa się ze stanowiska doradcy i Kiosku Profilaktycznego, w którym można …		Neutralny	Nieokreślona		0						0	0	0	0	0	22-11-2021 Godziny otwarcia stanowiska ds. profilaktyki i promocji zdrowia 9:00 – 12:30 i 13:00 – 15:30 Na specjalnym stanowisku czekają na Ciebie: Doradca ds. profilaktyki i promocji zdrowia Doradca na stanowisku: wskaże, normy uzyskanych pomiarów w Kiosku Profilaktycznym, udzieli informacji o programach profilaktycznych realizowanych przez Narodowy Fundusz Zdrowia i Ministerstwo Zdrowia, udziel…	http://www.nfz.gov.pl/aktualnosci/aktualnosci-oddzialow/skorzystaj-juz-dzis-z-darmowych-pomiarow-i-porad-doradcow,520.html	NFZ	-7901363675968981688	art_1445e45e9954ba95137a16f762adcbd0
2021-11-22 08:52:29	Filmy	Komentarz	YouTube	0	0		Andrzej Wolski	Neutralny	Mężczyzna		0						0	0	0	0	0	@Andrzej Hs Mialem troche Volv w historii.Bylo 245, 745,945,940, 2x V70 a teraz XC 70 z 2007 i C70 z 2007.Generalnie to bardzo porzadne samochody.Modele 700 i 900 genialnie proste i genialnie wygodne. Ale XC czy C tez sa fajne. Byl pewnien okres z nowymi dieslami ale teraz jest juz dobrze.Mialem tez troche niemieckich i tez nie bylo zle.Ale to bylo dawno temu. Ostanie bylo A8 D3 z 4,2l benzyna i …	http://youtube.com/watch?v=56Bh2c80tVQ&lc=UgwAmpi5XJG1tpU5mTF4AaABAg.9Unt_KZsCBb9V20Khxi4YQ	YouTube		sm_3ca1941fb373e147ff41d980671281da
2021-11-22 08:36:23	Filmy	Komentarz	YouTube	0	0		nobodynemoq	Neutralny	Nieokreślona		0						0	0	0	0	0	Pierwszy film to ewidentnie jakieś zasłabnięcie/padaczka...	http://youtube.com/watch?v=la4YsSdC40s&lc=Ugz73pbNRUZhA6GUF2Z4AaABAg	YouTube		sm_306c3ca0d2e1c2e56741f94468a38714
2021-11-22 07:00:39	Mikroblogi	Komentarz	wykop.pl	50	2		WWAldas	Neutralny	Nieokreślona		0									0		@stanley88 ; @L3stko: Może faktycznie nie trzeba wzywać karetki jeżeli osoba chora jest osobą bliską z otoczenia i wiadomo, że jej ataki są łagodne i wie co się robi. Mi chodziło o osoby obce, które dostaną ataku padaczki np. na ulicy i takiej osoby nie znamy.	https://www.wykop.pl/link/6376199#comment-98851877	wykop.pl		sm_1d37fe984f871dba0d0ffa098ffaf3e6
2021-11-22 06:57:51	Portale	Artykuł	Wolne Media.pl	5349	695	Za wolność Britney, naszą i waszą	Radosław Stupak	Neutralny	Nieokreślona		0						0	0	0	0	0	Liczba wyświetleń: 1 Nieco ponad tydzień temu, po 13 latach ubezwłasnowolnienia, Britney Spears wygrała batalię sądową, dzięki czemu udało jej się odzyskać kontrolę nad podstawowymi aspektami swojego życia prywatnego, choć nad jej majątkiem wciąż czuwać będą inni. W 2006 Britney Spears była w trakcie burzliwego rozwodu z Kevinem Federlinem. W trakcie walki o prawa do opieki nad dziećmi Britney mi…	https://wolnemedia.net/za-wolnosc-britney-nasza-i-wasza/	Wolne Media.pl	-4798298036608645746	art_9e550df3f065fbacc8b29e2b00018ccd	https://wolnemedia.net/wp-content/plugins/jupi-tupi-pl-remove-related-videos-in-iframe-youtube/fullscreen.png
2021-11-22 06:45:57	Mikroblogi	Komentarz	wykop.pl	50	2		beliar_ttl	Neutralny	Nieokreślona		0									0		@starnak: Nie wiem kogo widziałeś ale walenie głową w podłogę to nie jest padaczka. Padaczka to drgawki. Ciało sztywnieje. Nie zrobisz ruchu typu zamachnięcie się głową. Urazy podczas powstają głównie poprzez uderzenie gdy osoba traci świadomość i upada. Może dojść (rzadko) do nietrzymania moczu. Po ataku osoba często albo jest w kontakcie (ograniczonym i majaczy) albo zasypia. Atak może przewidz…	https://www.wykop.pl/link/6376199#comment-98851733	wykop.pl		sm_efa572deeb0aeab4ffda094bc234bb75
2021-11-22 06:00:45	Portale	Artykuł	?	10	1	Duphaston w ciąży. Czy jest bezpieczny?	Agnieszka Gotówka	Neutralny	Nieokreślona		0						0	0	0	0	0	Duphaston w ciąży stosowany jest w sytuacji, gdy konieczne jest zwiększenie produkcji progesteronu. Co to za lek i czy jest bezpieczny dla dziecka? Zobacz film: "Aktywność fizyczna w ciąży" 1. Duphaston w ciąży. Kiedy się go stosuje? Duphaston to nazwa handlowa leku, którego głównym składnikiem jest dydrogesteron, syntetyczny hormon sterydowy. Wykazuje działanie zbliżone strukturalnie i farmakolo…	https://parenting.pl/duphaston-w-ciazy-czy-jest-bezpieczny	parenting.pl	-1029032255514998343	art_c952de5be73cac9a75ea95a2870188f8	https://i.wpimg.pl/648x0/portal-abczdrowie.wpcdn.pl/imageCache/2021/11/21/jpg-easy-resize-com_a8bb.jpg
2021-11-22 02:46:30	Mikroblogi	Komentarz	wykop.pl	50	2		stdmat	Neutralny	Nieokreślona		0									0		Osoba chora na padaczkę, po napadzie ma zaniki pamięci i nie ogarnia otoczenia, więc dla policjanta powinno być jasne że z takim człowiekiem coś było nie tak. @Mave: Dla personelu ze szpitala jakoś nie było, a ty oczekujesz tego od policjantów.	https://www.wykop.pl/link/6375529#comment-98850605	wykop.pl		sm_a8ccc410fe68d5e2aedbf742987b90a7
2021-11-22 02:07:46	Filmy	Komentarz	YouTube	0	0		Donua#	Neutralny	Kobieta		1						0	0	0	0	0	Jak miałam 12 lat to mojej mamie wjebali się na konto i zabrali cała wypłatę dwa tygodnie przed Świętami Bożego Narodzenia. Zrobili to dlatego ze ludzie z góry zdecydowali zabrać mojej mamie dofinansowanie na niepełnosprawne dziecko (moja siostra która ma autyzm i od paru lat epilepsje) dlatego ze<br>Mój tata pracował za granica w Czechach jako górnik od maszyn. Ich zdaniem moja mama która nie pr…	http://youtube.com/watch?v=JVK1BhlIwIo&lc=Ugzf6MZyscjLEm-_PO54AaABAg	YouTube		sm_7c1e01c7536ce97c0a320e4cd627fec0
2021-11-22 01:26:10	Mikroblogi	Komentarz	wykop.pl	50	2		vartan	Neutralny	Mężczyzna		0									0		@hurdlejade: czlowieku, jak bym nie ogarnal, ze ktos ma padaczke czy atak serca. A hamowanie to juz bez znaczenia. Wazne, ze zyja	https://www.wykop.pl/link/6376199#comment-98850055	wykop.pl		sm_ab070c33cdf18bac21c59c6217166af3
2021-11-22 01:11:05	Portale	Artykuł	?	10	1	Mamo, jestem już kobietą - warsztat met. Lowena		Neutralny	Nieokreślona		0						0	0	0	0	0	Advertisement W ostatni weekend listopada (27-28) odbędzie się w Warszawie warsztat terapeutycznej pracy poprzez ciało dedykowany kobietom. W ćwiczeniach szczególną uwagę poświęcimy relacji z matkami i dojrzewaniu do kobiecości. Warsztat dedykowany jest dorosłym kobietom, które - mimo osiągnięcia metrykalnej dojrzałości, przy swoich matkach wciąż nie czują się kobietami - nie potrafią wybaczyć za…	https://stayhappening.com/e/mamo-jestem-ju%C5%BC-kobiet%C4%85-warsztat-met-lowena-E2ISU172RS1	stayhappening.com	-3413687112053650628	art_b9376f0c6eb0a2ad973663d90cc1a427	https://cdn.stayhappening.com/events8/banners/8803cdc8d10579ebb5286af633911f8dc8b19039fec6fdd1ba850b3183d43b9e-rimg-w526-h526-gmir?v=1637392003
2021-11-22 01:03:41	Mikroblogi	Wypowiedź	Twitter	930	46		PBeatap	Neutralny	Nieokreślona		0						0	0	0	2946	0	@KramerGrzegorz Zwierzęta wyczuwają przedśmiertne zmiany w organizmie, po fakcie można zauważyć zbieżność śmierci z zachowaniem psa/ kota. Psy wyczuwają nadchodzący atak padaczki, hipoglikemię u chorych na cukrzycę czy zapach komórek rakowych,ale to wszystko to kwestia ich wyczulonych zmysłów.	https://twitter.com/PBeatap/status/1462572457911623682	Twitter		sm_124ad2f2c3326e938d9302e246b5bfe6
2021-11-22 01:01:55	Społeczności	Komentarz	Facebook	31	2		Facebook guests	Neutralny	Nieokreślona		1	0	0	0	0	0				0		Co do NOP-ów statystyki są przy tej najkrócej przebadanej, a najbardziej ingerujacej (bo aż w nasz kod genetyczny) szczepionce ewidentnie fałszowane. Myślę, że wszędzie, nie tylko w Polsce jest za mało tych zgłoszeń, a tajemniczych zgonów dużo...A dlaczego?- Zgłoszenie niepożądanego odczynu jest utrudnione i zajmuje mnóstwo czasu.. Lekarze po prostu tego czasu nie mają, a rodziny często odpuszcza…	https://www.facebook.com/63563473556_10159274646508557	Facebook		sm_34b80b23726bd8dafe7641b631f3608a
2021-11-22 00:45:09	Mikroblogi	Komentarz	wykop.pl	50	2		maciek-adamek	Neutralny	Mężczyzna		0									0		@cwlmod: z jednej tak z 2 też zobacz że auto było bez kontroli. Ta mniej szkodliwa dla aut opcja mogła się skończyć na środku ulicy. Zresztą widać że stanął tak aby ten z padaczką nie wrócił na drogę	https://www.wykop.pl/link/6376199#comment-98849401	wykop.pl		sm_af60dae8e465b5350cebc7b962ef220d
2021-11-22 00:31:03	Portale	Artykuł	?	10	1	Wrocław. Miał atak padaczki, doznał urazu głowy. Zginął na torach. Rodzina oskarża policję		Neutralny	Nieokreślona		0						0	0	0	0	0	Po ataku padaczki i wyjściu ze szpitala 31-letni Sebastian przez dwa dni błąkał się między dwiema miejscowościami pod Wrocławiem. Do mężczyzny kilkakrotnie wzywana była policja. Mimo tego Sebastianowi nie udało się dotrzeć do domu. Mężczyzna wpadł pod pociąg. Podobne	https://dziennik365.pl/wroclaw-mial-atak-padaczki-doznal-urazu-glowy-zginal-na-torach-rodzina-oskarza-policje	dziennik365.pl	-8459590435758785951	art_e6c4a3710a0eb200aff54cc5b2e77569	https://bi.im-g.pl/im/ec/8a/1a/z27829996M,Material--Panstwa-w-Panstwie---Mial-atak-padaczki-.jpg?#
2021-11-22 00:17:02	Mikroblogi	Komentarz	wykop.pl	50	2		Regaziatko	Neutralny	Mężczyzna		0									0		@wcinaster: Wiesz ze przy padaczce nie wkłada sie nic do ust?	https://www.wykop.pl/link/6376199#comment-98848767	wykop.pl		sm_728ea8e3d10935b81f12b6445f4fb5f9
2021-11-22 00:04:30	Mikroblogi	Komentarz	wykop.pl	50	2		PeterFile	Neutralny	Nieokreślona		0									0		Padaczka jest przesrana. Czasami ludzie dowiadują się że ją mają w najmniej oczekiwanych momentach. @PervWizz: z padaczka jak ze sraczka	https://www.wykop.pl/link/6376199#comment-98848467	wykop.pl		sm_da2d9914990af643e9717effaae2047f
2021-11-21 23:22:42	Mikroblogi	Komentarz	wykop.pl	50	2		shroon	Neutralny	Mężczyzna		0									0		@Tnagig_Satuk: @PervWizz: kolega dowiedział się, że ma padaczkę identycznie jak pan z filmiku	https://www.wykop.pl/link/6376199#comment-98847249	wykop.pl		sm_7649d7f5a4e20140a50c1e838e606447
2021-11-21 23:19:14	Mikroblogi	Wypowiedź	Twitter	662	33	Dariusz L (negocjant)	Dariusz L (negocjant)	Neutralny	Mężczyzna		1						0	0	0	2095	1	@PolishBumblebee zapomnieli podać, że miał padaczkę alkoholową i wieziono był na wszywkę	https://twitter.com/negocjant/status/1462546171579142151	Twitter		sm_aca545c005af74ca08e78b826523b5ed
2021-11-21 23:18:39	Mikroblogi	Wypowiedź	Twitter	0	0		Gabi66125261	Neutralny	Nieokreślona		0						0	0	0	1	0	Strasznie zazdroszczę wszystkim którzy nie mają wpisywanych ocen z wagą 4. Przysięgam, że jeśli dalej tak będę się stresować to jutro będzie dobrze jak dostanę porządnego ataku padaczki albo paniki. #matura2022	https://twitter.com/Gabi66125261/status/1462546025239875591	Twitter		sm_60ab7ebf2f6bbd4d059767f0331aa610
2021-11-21 22:52:55	Portale	Artykuł	Bomega	10	1	Chrzanów wspiera chorego Maksa z Jaworzna. W niedzielę kiermasz ciast		Neutralny	Nieokreślona		0						0	0	0	0	0	A A A 21 listopada od samego rana przed kościołem Matki Bożej Różańcowej przy stoiskach każdy będzie mógł kupić swojskie, domowe ciasta. Dochód będzie przeznaczony na leczenie nastoletniego chłopca. Akcję organizuje ciocia Maksa, Sylwia Kosturkiewicz. Zaangażowała do pomocy przyjaciół, sąsiadów i znajomych. Chodzi o pomoc choremu Maksowi Tomali z Jaworzna. Chłopiec od urodzenia cierpi na dziecięc…	https://bomega.pl/chrzanow-wspiera-chorego-maksa-z-jaworzna-w-niedziele-kiermasz-ciast	Bomega	1492296856914241776	art_c00869763368a6af4bb9cb33276b2504	https://bomega.pl/wp-content/uploads/2021/11/38553_1637417370_84483100.jpg
2021-11-21 22:49:41	Mikroblogi	Komentarz	wykop.pl	50	2		alfa-fetoproteina	Neutralny	Mężczyzna		0									0		@Tnagig_Satuk: ja kiedy chodziłem do technikum to chłopakowi zdiagnozowali jak oddawał krew, tylko nie wiem czy to coś w krwi jest nie tak i daje podejrzenia padaczki czy od razu widać	https://www.wykop.pl/link/6376199#comment-98846337	wykop.pl		sm_8bd185e9e529077e222371694092d5a3
2021-11-21 22:43:35	Mikroblogi	Komentarz	wykop.pl	50	2		czekerout	Neutralny	Nieokreślona		0									0		Padaczka jest przerypana. Znam kilka osób z epilepsją i one mówią, iż w 99% przed atakiem dostają, jak oni to określają, aury i czują, że zaraz będą mieli atak. I chyba faktycznie tak jest, bo dawno temu za gówniaka wchodzącego w dorosłe życie poszedł do mnie facet, złapał za rękę i mówi, iż zaraz dostanie ataku (karva jakiego ataku????) i czy mógłbym zrobić tak aby nie tłukł głową w ziemię. Face…	https://www.wykop.pl/link/6376199#comment-98846137	wykop.pl		sm_a527fefa407f10faebe5094caf42e832
2021-11-21 22:39:21	Społeczności	Wypowiedź	Facebook	759	53		Fundacja Świat Wspólnych Możliwości	Neutralny	Nieokreślona		13	5	0	0	0	0		4		601	0	Kochani, We środę 17 listopada w ramach grupy wsparcia rodziców dzieci z niepełnosprawnościami, gościliśmy niezwykłego specjalistę- neurolog P. dr. nauk med. Żarnowską pracującą w Klinice Neurologii Dziecięcej Uniwersyteckiego Szpitala Dziecięcego w Lublinie a także w Centrum Medyczne AstiMed W imieniu Fundacji i Wszystkich rodziców, pragniemy serdecznie podziękować Pani doktor za konkretne, rzec…	https://www.facebook.com/510302945772534_2390279017774908	Facebook		sm_b82a861933373776bf9333b5d07852bc
2021-11-21 22:33:32	Portale	Artykuł	?	59	7	Jak wybrać ubezpieczenie turystyczne?		Neutralny	Nieokreślona		0						0	0	0	0	0	Ubezpieczenie turystyczne zapewnia nam ochronę zarówno podczas zagranicznych, jak i krajowych podróży. Obejmuje pokrycie kosztów leczenia bądź następstw nieszczęśliwych wypadków i może być rozszerzane o dodatkowe pakiety w zależności od tego, jakie są nasze potrzeby. Jak wybrać taką polisę? Podpowiadamy. Ubezpieczenie turystyczne a wyjazd za granicę Jeżeli planujemy wyjazd za granicę to zazwyczaj…	https://dsi.net.pl/wszystkie-wiadomosci/item/15810-jak-wybrac-ubezpieczenie-turystyczne	dsi.net.pl	-197512709614877048	art_71788c1480f84fbd829aa7ae80c02cab	https://dsi.net.pl/media/k2/items/cache/2d8bd754419f63f1ed35d20234a47e79_L.jpg
2021-11-21 22:17:24	Filmy	Komentarz	YouTube	0	0		Maciej Kułak	Neutralny	Mężczyzna		1						0	0	0	0	0	Film jak zawsze świetny ❤️, ale może dobrze byłby zaznaczyć ostrzeżenie przed migającym światłem (jesli czyta to ktoś zmagający się z epilepsją proszę o wypowiedzenie się ????	http://youtube.com/watch?v=YTccBwyV5IY&lc=UgzCrJs8Z7806rcoLJ54AaABAg	YouTube		sm_b435fa078bc1c273157f6afbe2586a3e
2021-11-21 22:16:28	Mikroblogi	Komentarz	wykop.pl	50	2		_kapsel	Neutralny	Nieokreślona		0									0		@RudaBrona: jakiś czas temu dosłownie z 200m od mojego domu gość zaparkował w sklepie (tak w nie obok, wjechał do środka). Później okazało się, że miał atak padaczki i już wcześniej zabrane prawo jazdy ze względów zdrowotnych. Mimo to wsiadl za kółko i jak dostał ataku przeleciał przez ulicę, chodnik, trawnik, drugi chodnik, drugą ulicę i skończył na ladzie w sklepie. Całe szczęście nikomu nic si…	https://www.wykop.pl/link/6376199#comment-98845133	wykop.pl		sm_8e4a7213711adb545cdc33749f1c50fa
2021-11-21 22:10:38	Mikroblogi	Komentarz	wykop.pl	50	2		Wessoly	Neutralny	Mężczyzna		0									0		@wcinaster: Bzdura z tym odgryzieniem języka. W czasie ataku padaczki język się zapada w jamie ustnej, trzeba zabrać z rąk ostre przedmioty i przytrzymać głowę.	https://www.wykop.pl/link/6376199#comment-98844903	wykop.pl		sm_a5647b37e4a37f844b50727ec8555577
2021-11-21 21:58:27	Społeczności	Wypowiedź	Facebook	863	60		Instytut Kosmetologii i Medycyny Estetycznej "Sebian"	Neutralny	Nieokreślona		2	0	0	0	0	0		9		585	0	❗ JUŻ W NAJBLIŻSZĄ SOBOTĘ ❗ 27 LISTOPADA ??Usuniesz wszystkie problemy skórne w jednym miejscu??. ✔ZAMYKANIE NACZYŃ KRWIONOŚNYCH; ✔USUWANIE RUMIENIA; ✔USUWANIE NACZYNIAKÓW; ✔USUWANIE WŁÓKNIAKÓW; ✔DEPILACJA LASEROWA; ✔LASER FRAKCYJNY; ??????Z duma informujemy Państwa, że w naszym Instytucie zabieg zamykania naczyń krwionośnych oraz usuwania rumienia skanerem frakcyjnym jest wykonywany najnowocześn…	https://www.facebook.com/680428208649290_7253656287993083	Facebook		sm_6b3bfb17c2506b66a6a6ea033d9c1c57
2021-11-21 21:56:48	Portale	Artykuł	Poland News	57787	7512	Mężczyzna poświęca własny samochód		Neutralny	Nieokreślona		0						0	0	0	0	0	Aby uratować innego kierowcę, który ma atak padaczki. | | | |	http://poland.shafaqna.com/PL/AL/2082383	Poland News	-3162216497309240828	art_3f042f2fb7d4c26cd5a5835d514fc38a	/images/newhub-blank-news.png
2021-11-21 21:55:48	Mikroblogi	Komentarz	wykop.pl	50	2		Hugo_z_miasta	Neutralny	Nieokreślona		0									0		@mamabijeatataniezyje nie wiem czemu Cię minusują. Wkładanie czegoś w zęby jest błędem. Każdy lekarz to potwierdzi. Wystarczy zobaczy na YouTube co robić jak się widzi kogoś z padaczką.	https://www.wykop.pl/link/6376199#comment-98844263	wykop.pl		sm_98e42892525c7d8d15ba5f71ca7b37b4
2021-11-21 21:55:46	Mikroblogi	Komentarz	wykop.pl	50	2		Speedy	Neutralny	Mężczyzna		0									0		@elon_w_zbozu: Ciekawy wątek został poruszony. Gdyby taka sytuacja jak padaczka miała miejsce w Tesli, to autopilot byłby w stanie ogarnąć kierowanie autem, a twórcy Tesli mogliby pomyśleć nad jakimś rozwiązaniem typu wykrycie padaczki (np. poprzez sensory w aucie, fotelu, itp.) i automatyczne wezwanie pogotowia.	https://www.wykop.pl/link/6376199#comment-98844259	wykop.pl		sm_dbafd99de49b63f8ef8e3f517ff5a746
2021-11-21 21:49:09	Mikroblogi	Komentarz	wykop.pl	50	2		go-away	Neutralny	Mężczyzna		0									0		@wcinaster: To MIT! Przez długi czas w Polsce funkcjonowało błędne przekonanie o tym, że w czasie napadu padaczkowego trzeba choremu szybko coś włożyć do ust, żeby nie przygryzł sobie języka albo się nim nie udławił. Eksperci ostrzegają, że nie wolno tego robić!	https://www.wykop.pl/link/6376199#comment-98843939	wykop.pl		sm_c874a272f8af4d39d88bc846efdf0533
2021-11-21 21:48:41	Portale	Artykuł	Wykop.pl	200000	22000	Mężczyzna poświęca własny samochód		Neutralny	Nieokreślona		0						0	0	0	0	0	Padaczka jest przesrana. Czasami ludzie dowiadują się że ją mają w najmniej oczekiwanych momentach. udostępnij Aby uratować innego kierowcę, który ma atak padaczki.	https://www.wykop.pl/link/6376199/mezczyzna-poswieca-wlasny-samochod/	Wykop.pl	-4681458183122841700	art_155fb10a3b90228768d7000effef282b	https://www.wykop.pl/cdn/c2981382/hi_163752685283mpAZYw0RtKbYLRo27RfJ,w207h139.jpg
2021-11-21 21:27:56	Mikroblogi	Komentarz	wykop.pl	50	2		Tnagig_Satuk	Neutralny	Nieokreślona		0									0		@PervWizz: Czyli padaczka to niespodzianka? Nie da się jej wcześniej zdiagnozować?	https://www.wykop.pl/link/6376199#comment-98843059	wykop.pl		sm_3bba36c38384526e7d5512d336f2122a
2021-11-21 21:04:35	Portale	Artykuł	Polska prasa - Strona Główna	114	14	Wrocław. Miał atak padaczki, doznał urazu głowy. Zginął na torach. Rodzina oskarża policję	Gazeta.pl, 21.11.2021	Neutralny	Nieokreślona		0						0	0	0	0	0	Po ataku padaczki i wyjściu ze szpitala 31-letni Sebastian przez dwa dni błąkał się między dwiema miejscowościami pod Wrocławiem. Do mężczyzny kilkakrotnie wzywana była policja. Mimo tego Sebastianowi nie udało się dotrzeć do domu. Mężczyzna wpadł pod pociąg.	http://www.polskaprasa.pl/2912005-Wroc-x142-aw-Mia-x142-atak-padaczki-dozna-x142-urazu-g-x142-owy-Zgin-x105-x142-na-torach-Rodzina-oskar-x17c-a-policj-x119.html	Polska prasa - Strona Główna	-6822451407907318910	art_115d4c7768c8259bb408bd7de8b8896f
2021-11-21 20:51:26	Mikroblogi	Komentarz	wykop.pl	50	2		starnak	Neutralny	Mężczyzna		0									0		Padaczka jest przesrana. Czasami ludzie dowiadują się że ją mają w najmniej oczekiwanych momentach. @PervWizz: Widziałem jak to wygląda gość walił głową w podłogę jak upadł, nikomu tego nie życzę.	https://www.wykop.pl/link/6376199#comment-98841505	wykop.pl		sm_d5f6ba2a916275bf8316acfcdfbb86d2
2021-11-21 20:46:25	Mikroblogi	Wypowiedź	wykop.pl	108981	5449	Mężczyzna poświęca własny samochód	starnak	Neutralny	Mężczyzna		3244						13			0	254	#kierowcy #drogi #padaczka #incydent #ofiarnosc #pomoc Aby uratować innego kierowcę, który ma atak padaczki.	https://www.wykop.pl/link/6376199	wykop.pl		sm_126cf1082335a085c1f4b658c35995a4	https://www.wykop.pl/cdn/c3397993/link_1637523987MYnNOylDEEOFqesVPgX0HG,w104h74.jpg
2021-11-21 20:44:06	Portale	Artykuł	Gazeta.pl	200000	22000	Nowe fragmenty nagrania z zatrzymania fotoreporterów. "Się k***a odechce fotografowania!"		Neutralny	Nieokreślona		0						0	0	0	0	0	TVN24 udostępnił kolejne fragmenty nagrania z zatrzymania fotoreporterów przez żołnierzy. - Trzymaj te łapy wysoko. Się k***a odechce fotografowania! Ile k***a razy można? - miał powiedzieć do dziennikarzy jeden z wojskowych. Zobacz wideo Kiedy ustawa o ochronie granicy trafi do Senatu? Kwiatkowski: Na najbliższym posiedzeniu W środę Press Club Polska poinformował o ataku na dziennikarzy w miejsc…	https://wiadomosci.gazeta.pl/wiadomosci/7,114883,27830056,nowe-fragmenty-nagrania-z-zatrzymania-fotoreporterow-sie-k-a.html	Gazeta.pl	-5769102671930370909	art_499e7a52ad0bcc536ddd2859fd43a7a7	https://bi.im-g.pl/im/88/7d/1a/z27776904IER,Zolnierze-przy-granicy-polsko-bialoruskiej--zdjeci.jpg
2021-11-21 20:42:51	Portale	Artykuł	Msn Polska	200000	22000	Wrocław. Miał atak padaczki, doznał urazu głowy. Zginął na torach. Rodzina oskarża policję		Neutralny	Nieokreślona		0						0	0	0	0	0	Po ataku padaczki i wyjściu ze szpitala 31-letni Sebastian przez dwa dni błąkał się między dwiema miejscowościami pod Wrocławiem. Do mężczyzny kilkakrotnie wzywana była policja. Mimo tego Sebastianowi nie udało się dotrzeć do domu. Mężczyzna wpadł pod pociąg. Sprawą 31-letniego Sebastiana, który cierpiał na padaczkę, zajęli się dziennikarze "Państwa w Państwie" Polsatu . W połowie sierpnia mężczy…	https://www.msn.com/pl-pl/wiadomosci/polska/wroc%c5%82aw-mia%c5%82-atak-padaczki-dozna%c5%82-urazu-g%c5%82owy-zgin%c4%85%c5%82-na-torach-rodzina-oskar%c5%bca-policj%c4%99/ar-AAQYdE9	Msn Polska	2337656562520286939	art_e9aa0ef0e3f217436f08d5eedef91f41	https://img-s-msn-com.akamaized.net/tenant/amp/entityid/AAN9IDX.img?h=630&w=1200&m=6&q=60&o=t&l=f&f=jpg
2021-11-21 20:15:35	Filmy	Komentarz	YouTube	0	0		Mateusz Kus	Neutralny	Mężczyzna		0						0	0	0	0	0	ojcze Solanusprosze o uwolnienie od choroby gauchera i padaczki	http://youtube.com/watch?v=Xl_NcgdKWNY&lc=UgynqqCNCJOQAc6MSNp4AaABAg	YouTube		sm_f63fb4efeb19e9722a95f1cb1508095a
2021-11-21 20:10:32	Społeczności	Wypowiedź	Facebook	106	7		Spotted: Nowa Sól	Neutralny	Nieokreślona		0	0	0	0	0	0		0		15001	2	#Spotterka: Poszukuję dobrego Epileptologa-neurolog (padaczka) Nowa sol /Zielona góra	https://www.facebook.com/335626206542732_4194284270676887	Facebook		sm_02fca03bc617322115c6f9931341cb6f
2021-11-21 20:08:53	Filmy	Komentarz	YouTube	0	0		88czarus	Neutralny	Nieokreślona		0						0	0	0	0	0	Witam, jesteśmy rodzicami trójki dzieci w tym dziecka z autyzmem oraz padaczką. Mamy przeogromną prośbę, chcielibyśmy prosić o wsparcie, rozpowszechnienie zbiórki, którą założyliśmy dla syna. Czym więcej osób dowie się o niej tym większa szansa że Nasze dziecko będzie mogło spokojnie spać. Oczywiście syn nie umiera z dnia na dzień i można sobie pomyśleć iż nie koniecznie potrzebne takie urządzeni…	http://youtube.com/watch?v=Zi4bNyPav6g&lc=UgyhnUjH3foF6hzyyCV4AaABAg	YouTube		sm_c578cd396e12e8ba3caf4d6ae1b72856
2021-11-21 19:47:18	Portale	Artykuł	Gazeta.pl	200000	22000	Wrocław. Miał atak padaczki, doznał urazu głowy. Zginął na torach. Rodzina oskarża policję		Neutralny	Nieokreślona		0						0	0	0	0	0	Po ataku padaczki i wyjściu ze szpitala 31-letni Sebastian przez dwa dni błąkał się między dwiema miejscowościami pod Wrocławiem. Do mężczyzny kilkakrotnie wzywana była policja. Mimo tego Sebastianowi nie udało się dotrzeć do domu. Mężczyzna wpadł pod pociąg. Zobacz wideo Ucieczkę przed policją skończył dachowaniem Sprawą 31-letniego Sebastiana, który cierpiał na padaczkę, zajęli się dziennikarze…	https://wiadomosci.gazeta.pl/wiadomosci/7,114883,27829978,wroclaw-mial-atak-padaczki-doznal-urazu-glowy-zginal-na-torach.html	Gazeta.pl	-6346671505389376746	art_dffcc7e7305c49c7a75d8cd40c9fa513	https://bi.im-g.pl/im/ec/8a/1a/z27829996IER,Material--Panstwa-w-Panstwie---Mial-atak-padaczki-.jpg
2021-11-21 19:38:46	Mikroblogi	Wypowiedź	Twitter	0	0		MotywK	Neutralny	Nieokreślona		0						0	0	0	3	0	Co może oznaczać, gdy mąż wraca do domu po kilku godzinach nieobecności, z wypisaną na czole niebieskim długopisem, liczbą? Zapraszam: https://t.co/41EnpMCkav #suchar #rozważania #pierwszapomoc #jakudzielaćpierwszejpomocy #padaczka https://t.co/oQLfugi3Zz	https://twitter.com/MotywK/status/1462490686415122442	Twitter		sm_fa3125622dc7004b3c25a56998eb98c0	http://pbs.twimg.com/media/FEvPhgJXwAIanZK.jpg
2021-11-21 19:20:43	Mikroblogi	Wypowiedź	Twitter	4280	214		BlogerPisarz	Neutralny	Nieokreślona		10						0	8	0	13545	0	Kellai Ann Rodriguez jest młodą matką z Tacoma w stanie Waszyngton, która jest uzależniona od chodzika i cierpi na napady padaczkowe po szczepieniu na COVID-19. https://t.co/MownOqtgV5 Straciłem zdolność mówienia naturalnie.	https://twitter.com/BlogerPisarz/status/1462486147268067329	Twitter		sm_66547fc95654888002bfeec4020ec9f9
2021-11-21 19:12:03	Społeczności	Wypowiedź	Facebook	0	0		Maltańczyk/Maltese	Neutralny	Nieokreślona		0	0	0	0	0	0		0		19565	0	Ela zadała pytanie: Mam pytanie ?? czy ktoś na grupie spotkał się może z padaczka u swojego maltańczyka?	https://www.facebook.com/294846213881415_4929778503721473	Facebook		sm_a9c2613bc6f869123955ab71dcd72930
2021-11-21 18:42:12	Mikroblogi	Wypowiedź	Twitter	39	1		korzen93	Neutralny	Nieokreślona		3						0	1	0	125	0	@cezarygmyz Zapyta Pan, czy na udar albo zawał umiera się w kolejce pod szpitalem tak jak u nas i czy na karetkę do ataku padaczki czeka się 1,5h tak jak obecnie w Warszawie?	https://twitter.com/korzen93/status/1462476452721475591	Twitter		sm_5a20babe87118896f2eeac012c1b2139
2021-11-21 17:58:29	Portale	Artykuł	Nowy Obywatel	10	1	Za wolność Britney, naszą i waszą		Neutralny	Nieokreślona		0						0	0	0	0	0	Nieco ponad tydzień temu, po 13 latach ubezwłasnowolnienia, Britney Spears wygrała batalię sądową, dzięki czemu udało jej się odzyskać kontrolę nad podstawowymi aspektami swojego życia prywatnego, choć nad jej majątkiem wciąż czuwać będą inni. W 2006 Britney Spears była w trakcie burzliwego rozwodu z Kevinem Federlinem. W trakcie walki o prawa do opieki nad dziećmi Britney miała zamknąć się wraz …	https://nowyobywatel.pl/2021/11/21/za-wolnosc-britney-nasza-i-wasza/	Nowy Obywatel	-6124560712882250960	art_ada33ff5453ad57d35fd27fe7ccc495b
2021-11-21 17:56:57	Portale	Artykuł	Bomega	10	1	“Państwo w Państwie”. Miał atak padaczki, nie pomogli mu dotrzeć do domu. Zginął na torach		Neutralny	Nieokreślona		0						0	0	0	0	0	A A A 31 letni Sebastian Lasoń cierpiał na padaczkę. 17 sierpnia dostał ataku, podczas którego uderzył głową o ziemię. Mężczyznę zabrała karetka, a jego rodzinę poinformowano, że w szpitalu spędzi co najmniej dwa dni. Do szpitala jednak, ze względu na obostrzenia, rodzina nie została wpuszczona. Podejrzenie pęknięcia czaszki – Mama weszła do karetki i usłyszała, że ma podejrzenie uszkodzenia ucha…	https://bomega.pl/panstwo-w-panstwie-mial-atak-padaczki-nie-pomogli-mu-dotrzec-do-domu-zginal-na-torach/	Bomega	1800755750995794278	art_1cfadb0bb6574fab3bb7eca79e8fda52	https://bomega.pl/wp-content/uploads/2021/10/73m8if4r4j2rc1kh8brgqk5w437d8cgx.jpg
2021-11-21 16:59:00	Portale	Wypowiedź	zapytaj.onet.pl	0	0	Londyn. Zatrzymano ekoatywistów po proteście - Wiadomości	onet.pl	Neutralny	Nieokreślona											0		Trzydzieści osób aresztowano po sobotnim proteście w Londynie, gdy ok. 250 aktywistów klimatycznych z grupy Insulate Britain zablokowało dwa mosty w centrum w proteście przeciwko skazaniu na kary więzienia dziewięciorga jej członków — podała w niedzielę londyńska policja. Foto: Aleksandr_Alekseev / Shutterstock Londyn. Zatrzymano aktywistów po proteście ‹ wróć W niedzielę radio LBC zamieściło na …	https://wiadomosci.onet.pl/wbi/londyn-zatrzymano-ekoatywistow-po-protescie/nwg72p9	zapytaj.onet.pl		art_53c7ad556342a68dcf9821eefbe64ff4
2021-11-21 16:43:36	Mikroblogi	Wypowiedź	Twitter	443	22		MichaelPeanut1	Neutralny	Nieokreślona		0						0	4	0	1402	0	RT @OnetWiadomosci: Po ataku padaczki wpadł pod pociąg i zginął. Rodzina oskarża policję https://t.co/rE7Lp7goy4 https://t.co/MPa8H8k4Lp	https://twitter.com/MichaelPeanut1/status/1462446605806841859	Twitter		sm_24a375ad0afb6f805b9f695e8de29c1d	http://pbs.twimg.com/media/FEuji06UUAEEUFx.jpg
2021-11-21 16:41:14	Mikroblogi	Wypowiedź	Twitter	1384	69		wickis12	Neutralny	Nieokreślona		0						0	4	0	4381	0	RT @OnetWiadomosci: Po ataku padaczki wpadł pod pociąg i zginął. Rodzina oskarża policję https://t.co/rE7Lp7goy4 https://t.co/MPa8H8k4Lp	https://twitter.com/wickis12/status/1462446008881799180	Twitter		sm_82e52e87376261ad662e0a6e7fb1e69a	http://pbs.twimg.com/media/FEuji06UUAEEUFx.jpg
2021-11-21 16:37:51	Filmy	Komentarz	YouTube	0	0		Klaudia Borysiak	Neutralny	Kobieta		6						0	0	0	0	0	Dziecko sobie nie radzi z nauką to zamiast mysleć jak mu pomóc, nauczyciele (pedagodzy) proponują wrzucenie go do szkoły specjalnej. Niedobrze, że rodzice się na to zgodzili. Powinni postawić weto, tak jak zrobili to w przypadku drugiej córki. Nie odpytam dzieciaka, bo ma padaczkę? WTF??? Może zabójcą jest jakiś kumpel wujka Ani? Chociaz z drugiej strony, wujek też miałby motyw, jakby się dobrze …	http://youtube.com/watch?v=fd8N3CrkQWM&lc=UgyxuzkUfrC0PpHb5El4AaABAg	YouTube		sm_5afe1343b19c510d6cbf8d4091fa1227
2021-11-21 16:34:27	Mikroblogi	Wypowiedź	Twitter	25	1		HalinaJanska	Neutralny	Nieokreślona		0						0	4	0	80	0	RT @OnetWiadomosci: Po ataku padaczki wpadł pod pociąg i zginął. Rodzina oskarża policję https://t.co/rE7Lp7goy4 https://t.co/MPa8H8k4Lp	https://twitter.com/HalinaJanska/status/1462444303721156614	Twitter		sm_63540dbf09c6e4f3a61574da383e21b7	http://pbs.twimg.com/media/FEuji06UUAEEUFx.jpg
2021-11-21 16:34:15	Mikroblogi	Wypowiedź	wykop.pl	108	5		prawa_reka_kubicy	Neutralny	Nieokreślona		2									0	0	Kurwy zaraz padaczki dostanę, zostawcie te światło #f1	https://www.wykop.pl/wpis/61934237	wykop.pl		sm_08f9ea62882d9bf1c1c5b911df143603
2021-11-21 16:31:56	Portale	Artykuł	123ru.net	10	1	"Państwo w Państwie". Miał atak padaczki, nie pomogli mu dotrzeć do domu. Zginął na torach		Neutralny	Nieokreślona		0						0	0	0	0	0	Młody mężczyzna, ranny po ataku padaczki, przez dwa dni błąkał się pomiędzy podwrocławskimi miejscowościami. Policjanci byli wzywani do niego kilka razy, a mimo to mężczyźnie nie udało się pomóc dotrzeć do domu. Sebastian zginął pod kołami pociągu. Więcej o 19:30 w materiale Karoliny Rogali w programie Państwo w Państwie.	https://123ru.net/foreign/pl/303397787/	123ru.net	-1492677903966120338	art_31ac3c469c412beaf3de48e606fc5032
2021-11-21 16:30:19	Społeczności	Wypowiedź	Facebook	8519	596		polsatnews.pl	Neutralny	Nieokreślona		65	0	0	5	158	67		57		294797	27	Ranny po ataku padaczki 31-latek przez dwa dni błąkał się po okolicznych miejscowościach. Mimo, że wzywano do niego policję kilka razy, mężczyzna nie dotarł do domu. Zginął potrącony przez pociąg. Więcej o 19:30 w programie "Państwo w Państwie".	https://www.facebook.com/1603348113249747_3123542127896997	Facebook		sm_c284dcfbe16cd7b6b511e99d00d744b1
2021-11-21 16:28:01	Społeczności	Wypowiedź	Facebook	0	0		Onet Wrocław	Neutralny	Nieokreślona		0	0	0	0	0	0		0		8105	0	Mężczyzna po ataku padaczki i wyjściu ze szpitala błąkał się w okolicach Wrocławia	https://www.facebook.com/323526207790046_2305032536306060	Facebook		sm_c6faea209e4787671edffc0812918ca3
2021-11-21 16:26:35	Mikroblogi	Wypowiedź	Twitter	36954	1847		OnetWiadomosci	Neutralny	Nieokreślona		6						0	4	0	116946	0	Po ataku padaczki wpadł pod pociąg i zginął. Rodzina oskarża policję https://t.co/rE7Lp7goy4 https://t.co/MPa8H8k4Lp	https://twitter.com/OnetWiadomosci/status/1462442324613423106	Twitter		sm_48411502abbbabe68f15d10a76f2365b	http://pbs.twimg.com/media/FEuji06UUAEEUFx.jpg
2021-11-21 16:25:00	Portale	Wypowiedź	zapytaj.onet.pl	0	0	Wrocław. Po ataku padaczki wpadł pod pociąg. Rodzina oskarża policję - Wiadomości	onet.pl	Neutralny	Nieokreślona											0		Mężczyzna po ataku padaczki i wyjściu ze szpitala błąkał się w okolicach Wrocławia, a w końcu zginął pod kołami pociągu. Jego rodzina uważa, że policjanci mogli mu pomóc. Tymczasem funkcjonariusze, pomimo że kilkakrotnie podjęli interwencję w sprawie, zostawili chorego samemu sobie. Sytuacją zainteresował się Polsat, będzie ona tematem dzisiejszego programu "Państwo w państwie". Foto: Bartłomiej …	https://wiadomosci.onet.pl/wroclaw/wroclaw-po-ataku-padaczki-wpadl-pod-pociag-rodzina-oskarza-policje/v0c1h6h	zapytaj.onet.pl		art_1a99b683d5472aa9abffb374e38a49f6
2021-11-21 16:18:13	Mikroblogi	Komentarz	wykop.pl	50	2		Lech1990	Neutralny	Mężczyzna		0									0		@JestemD: Ale co ty chcesz od policjantów co mieli zrobić. Co 4 osoba ma problemy z padaczkami w tym do drugi alkoholik i osoby po udarach czy urazach głowy. Każdego za ręke trzymać. Z padaczką sie żyje, mimo leków czasami zdarzają się dalej ataki ale to nie są ludzie których trzeba za rękę prowadzić nadzwyczajnie prowadzić za ręke czy wytykać palcami. Ktoś miał za tym człowiek chodzić czy jak bo…	https://www.wykop.pl/link/6375529#comment-98831251	wykop.pl		sm_7f7e06ef6a4aa5991ddf5c63ddad8112
2021-11-21 16:08:19	Portale	Artykuł	Polsat News	5339	694	"Państwo w Państwie". Miał atak padaczki, nie pomogli mu dotrzeć do domu. Zginął na torach		Neutralny	Nieokreślona		0						0	0	0	0	0	Nikt nie sprawdził tożsamości mężczyzny, który od kilku godzin widniał jako osoba poszukiwana. Zamiast tego, funkcjonariusze wywieźli go w okolice wiaduktu kolejowego. Młody mężczyzna, ranny po ataku padaczki, przez dwa dni błąkał się pomiędzy podwrocławskimi miejscowościami. Policjanci byli wzywani do niego kilka razy, a mimo to mężczyźnie nie udało się pomóc dotrzeć do domu. Sebastian zginął po…	https://www.polsatnews.pl/wiadomosc/2021-11-21/panstwo-w-panstwie-mial-atak-padaczki-nie-pomogli-mu-dotrzec-do-domu-zginal-na-torach/	Polsat News	5775867112817906494	art_7c91c4fe21134f056b828b01149e7e27	https://ipla.pluscdn.pl/dituel/cp/nn/nn3su6199fx6ekb569k9gdbwpv7679w4.jpg
2021-11-21 16:00:06	Społeczności	Wypowiedź	Facebook	0	0		ForumNeurologiczne.pl	Neutralny	Nieokreślona		0	0	0	0	0	0		0		24126	0	Zapraszamy do zapoznania się z pierwszą częścią artykułu poświęconego ruchowi i aktywności fizycznej w rehabilitacji dzieci z padaczką! ➡ https://www.forumneurologiczne.pl/artykul/ruch-i-aktywnosc-fizyczna-w-rehabilitacji-dzieci-z-padaczka-cz-1/25704	https://www.facebook.com/229505547101930_4853483938037378	Facebook		sm_f6328fd7bd67eae43c49809b80f31ec3
2021-11-21 15:43:17	Mikroblogi	Komentarz	wykop.pl	50	2		Gandalf_bialy	Neutralny	Mężczyzna		0									0		@dolarstach: Tak. I jest to najprawdopodobniej napisane specjalnie. Dziennikarstwo interwencyjne godne Elżbiety Jaworowicz bardzo często nastawione jest na granie na tanich emocjach i manipulacje. @Gleba_kurfa_Rutkowski_Patrol: Ale w treści jest: 31 letni Sebastian Lasoń cierpiał na padaczkę. 17 sierpnia podczas dostał ataku, podczas którego uderzył głową o ziemię. Mężczyznę zabrała karetka, a je…	https://www.wykop.pl/link/6375529#comment-98830235	wykop.pl		sm_e13bea02a0294d4fa99026e5af153738
2021-11-21 15:35:00	Filmy	Komentarz	YouTube	0	0		Rocky Balboa	Neutralny	Nieokreślona		0						0	0	0	0	0	Duchu mial padaczkę … a oni mówią ze on jest pijany	http://youtube.com/watch?v=tE63UhZAEjY&lc=UgxtAqEoMzr96260Q8R4AaABAg	YouTube		sm_85172b3859bbab9a4b59032d9704b550
2021-11-21 15:32:58	Portale	Artykuł	Poland News	57787	7512	Policjanci mogli uratować rannego po ataku padaczki. Zginął pod kołami pociągu		Neutralny	Nieokreślona		0						0	0	0	0	0	Ranny po ataku padaczki 31-letni Sebastian przez dwa dni błąkał się pomiędzy podwrocławskimi miejscowościami szukając drogi do domu. Policjanci byli wzywani do niego kilka razy, a mimo to mężczyźnie nie udało się pomóc dotrzeć do domu. Sebastian zginął pod kołami pociągu. | | | | | | | | |	http://poland.shafaqna.com/PL/AL/2082205	Poland News	3934914198155977769	art_e2d636941d0249b6e8ac612355ea0582	/images/newhub-blank-news.png
2021-11-21 15:26:35	Portale	Artykuł	Poland News	57787	7512	Ale pojebana akcja! Gość nie żyje, a policja pyta się mojego kumpla kto to był.		Neutralny	Nieokreślona		0						0	0	0	0	0	Kolega jakiś czas temu wezwał policję do szwendającego mu się koło domu zakrwawionego typa. Dwa dni później gość nie żyje, a policja wbija do kumpla zapytać kto to był. WTF?! Polsat wyjaśnia sprawę, bo policja nie potrafiła? Okazało się, ze gość miał atak padaczki i zanik pamięci, a Ci go olewali. | | | | |	http://poland.shafaqna.com/PL/AL/2082202	Poland News	8220010473842239672	art_a57e60d33ee09cb80d5a9a9e29f124e4	/images/newhub-blank-news.png
2021-11-21 15:23:12	Portale	Artykuł	Wykop.pl	200000	22000	Policjanci mogli uratować rannego po ataku padaczki. Zginął pod kołami pociągu		Neutralny	Nieokreślona		0						0	0	0	0	0	Ranny po ataku padaczki 31-letni Sebastian przez dwa dni błąkał się pomiędzy podwrocławskimi miejscowościami szukając drogi do domu. Policjanci byli wzywani do niego kilka razy, a mimo to mężczyźnie nie udało się pomóc dotrzeć do domu. Sebastian zginął pod kołami pociągu.	https://www.wykop.pl/link/6375529/policjanci-mogli-uratowac-rannego-po-ataku-padaczki-zginal-pod-kolami-pociagu/	Wykop.pl	5629439574458288230	art_9fa9ea1954e01d90ff73de2a35b365b8	https://www.wykop.pl/cdn/c3397993/link_1637493803feLSF71h9OKIBa74WLdm8R,w300h223.jpg
2021-11-21 15:13:57	Portale	Artykuł	Portal Pszczyński	4864	632	Mama chorego Alka robi "Cuda Misiowe", by pomóc synkowi		Neutralny	Nieokreślona		0						0	0	0	0	0	Alek ma 8 lat i mieszka w Gilowicach. Cierpi na Zespół Dravet. Intensywnie walczy z opóźnieniem psycho-ruchowym oraz mocno obniżonym napięciem mięśniowym, spowodowanym częstymi, długimi i ciężkimi napadami padaczki. Koszty miesięczne rehabilitacji leczenia oraz specjalistycznego sprzętu są bardzo wysokie. Mama Alka, by zdobyć dodatkowy grosz na leczenie i rehabilitację syna, zaczęła robić rękodzi…	https://www.pless.pl/najnowsze/71288-mama-chorego-alka-robi-cuda-misiowe-by-pomoc-synkowi-gilowice	Portal Pszczyński	-514909891924852918	art_19e4edec22dcc6052998c351d6fa09c3	https://img.pless.pl/ib/c392e9888f5aaceaf76dfd9226522f19/4/0/153/700/889/2021/11/mama_chorego_alka_robi_cuda_misiowe_by_pomoc_synkowi_e1e5.jpg
2021-11-21 15:12:48	Portale	Artykuł	Wykop.pl	200000	22000	Ale pojebana akcja! Gość nie żyje, a policja pyta się mojego kumpla kto to był.		Neutralny	Nieokreślona		0						0	0	0	0	0	Kolega jakiś czas temu wezwał policję do szwendającego mu się koło domu zakrwawionego typa. Dwa dni później gość nie żyje, a policja wbija do kumpla zapytać kto to był. WTF?! Polsat wyjaśnia sprawę, bo policja nie potrafiła? Okazało się, ze gość miał atak padaczki i zanik pamięci, a Ci go olewali.	https://www.wykop.pl/link/6375637/ale-pojebana-akcja-gosc-nie-zyje-a-policja-pyta-sie-mojego-kumpla-kto-to-byl/	Wykop.pl	1716156495253552330	art_c2d6c4731d003dbcfc1d1496bf221731
2021-11-21 15:12:14	Filmy	Komentarz	YouTube	0	0		NONSENS	Neutralny	Nieokreślona		0						0	0	0	0	0	To są światła LED sterowane magistralą CAN. Normalnie oko ludzkie tego nie wyłapuje, ale mózg już tak co może prowadzić do ataku epilepsji.	http://youtube.com/watch?v=la4YsSdC40s&lc=UgwOtCLYXsVlkSBb03R4AaABAg.9V06HkSP4K29V07-JPLOdk	YouTube		sm_df0735c8cb0013b2cb9de97de690d8fe
2021-11-21 14:54:57	Portale	Artykuł	Heyah Cybersport	4711	612	JerAx powraca! Wielkie zmiany w Evil Geniuses	Karol Płomiński	Neutralny	Nieokreślona		0						0	0	0	0	0	Dwukrotny zdobywca The International z OG Jesse „JerAx” Vainikka wraca z emerytury. Legendarny gracz będzie reprezentował barwy Evil Geniuses w Dota Pro Circuit 21/22. Nowym zawodnikiem na pozycji offlanera w EG zostanie były carry Virtus.pro – Egor „Nightfall” Grigorenko. JerAx zmieni rolę z soft supporta na hard supporta. Po obronieniu tytułu mistrza świata w 2019 roku dwójka graczy OG przeszła…	https://cybersport.pl/311995/jerax-powraca-wielkie-zmiany-w-evil-geniuses/	Heyah Cybersport	1908307430691788143	art_90217e0dfcaec2673cfb2c46e0e9579b	https://cybersport.pl/wp-content/uploads/2020/01/jerax_og_birmingham19-730x380.jpg
2021-11-21 14:32:23	Mikroblogi	Wypowiedź	Twitter	0	0		MTerapeutka	Neutralny	Nieokreślona		1						0	0	0	3	0	@niesfornyTukan @CzeKuku @s__v__r__ Mój po wzw i pneumokoach drgawki padaczkowe. Zmiany w EEG. Ale wiesz, w Polsce nie ma powikłań.	https://twitter.com/MTerapeutka/status/1462413585192308744	Twitter		sm_1c760693f9d104d6f296670ec6f04ceb
2021-11-21 14:21:59	Społeczności	Komentarz	Facebook	0	0		Facebook guests	Neutralny	Nieokreślona		0	0	0	0	0	0				0		Kochani 2 dzieci pochowałem ??które są już Aniołkami w niebie??tak naprawdę to nikt nie wie co ja przechodzę i przechodziłem ??kto stracił dzieci ten Wie jaki to ból i nigdy nie przestanie boleć ??Wiki Moja Jedyna Córeczka która została na tym świecie, Moja Miłość dla Niej zrobię Wszystko jak każdy tata i mama dla swojego dziecka nawet to, że się poniżam i proszę o Pomoc dla Niej na prywatną reha…	https://www.facebook.com/63563473556_10159275852738557	Facebook		sm_cc9236dc54c7f52066aa512f95b93b8c
2021-11-21 14:19:57	Filmy	Komentarz	YouTube	0	0		brihoo	Neutralny	Nieokreślona		0						0	0	0	0	0	No występ super, ale taka mała uwaga. Następnym razem proszę mniej migoczącego światła jak w <a href="https://www.youtube.com/watch?v=TbF39bOQwuM&t=1m00s">1:00</a>, bo nawet zdrowy człowiek może dostać ataku epilepsji.	http://youtube.com/watch?v=TbF39bOQwuM&lc=UgxUndqQR5OV0XQe3o54AaABAg	YouTube		sm_19d214add648a0554097b3ea35a593d9
2021-11-21 14:19:54	Mikroblogi	Wypowiedź	wykop.pl	568	28	Śmierć 31-latka pod kołami pociągu. Dlaczego policja mu nie pomogła?	Cymes	Neutralny	Mężczyzna		9						1			0	4	#polska #interia #policja #pociagi #wypadek #padaczka Młody mężczyzna, ranny po ataku padaczki, przez dwa dni błąkał się pomiędzy podwrocławskimi miejscowościami. Policjanci byli wzywani do niego kilka razy, a mimo to nie pomogli mężczyźnie w powrocie do domu. Sebastian zginął pod kołami pociągu.	https://www.wykop.pl/link/6375691	wykop.pl		sm_41417c364b3439c1e0ad4476a61d826f	https://www.wykop.pl/cdn/c3397993/link_1637500624Zxj8AIzOdHJCTH84icIiq1,w104h74.jpg
2021-11-21 13:55:02	Portale	Artykuł	123ru.net	10	1	"Państwo w Państwie": Sebastian zginął na torach. Rodzina oskarża policję o bezduszność		Neutralny	Nieokreślona		0						0	0	0	0	0	Młody mężczyzna, ranny po ataku padaczki, przez dwa dni błąkał się pomiędzy podwrocławskimi miejscowościami. Policjanci byli wzywani do niego kilka razy, a mimo to nie pomogli mężczyźnie w powrocie do domu. Sebastian zginął pod kołami pociągu. Sprawą zajęli się reporterzy programu "Państwo w Państwie". Materiał zostanie wyemitowany o 19.30 na antenie Polsatu i Polsat News.	https://123ru.net/foreign/pl/303388103/	123ru.net	8842479672973413326	art_fc5ce0dfd21cf52726fb881b373bee33
2021-11-21 13:54:48	Mikroblogi	Wypowiedź	wykop.pl	101584	5079	Ale akcja! Chłopak nie żyje, a policja pyta się mojego kumpla kto to był.	stern24	Neutralny	Mężczyzna		3213						13			0	140	#polska #policja #smiertelnewypadki #smierc #mojkrajtakipiekny #polsa Kolega jakiś czas temu wezwał policję do szwendającego mu się koło domu zakrwawionego typa. Dwa dni później gość nie żyje, a policja wbija do kumpla zapytać kto to był. WTF?! Polsat wyjaśnia sprawę, bo policja nie potrafiła? Okazało się, ze gość miał atak padaczki i zanik pamięci, a Ci go olewali.	https://www.wykop.pl/link/6375637	wykop.pl		sm_987a1df46f352ee7107271e89ed97501	https://www.wykop.pl/cdn/c3397993/link_1637505928BiwolEsSxswBnD7bUnhLLz,w104h74.jpg
2021-11-21 13:54:45	Mikroblogi	Komentarz	wykop.pl	50	2		dolarstach	Neutralny	Mężczyzna		0									0		,,Policjanci mogli uratować rannego po ataku padaczki. Zginął pod kołami pociągu" Przepraszam za nefortunne skojarzenie,ale to jest tak napisane że niby tak gościa mocno,,rzucało" aż wpadł pod pociąg?	https://www.wykop.pl/link/6375529#comment-98827005	wykop.pl		sm_ce2e5075e97f51218e386cb263bc99bc
2021-11-21 13:14:39	Mikroblogi	Wypowiedź	Twitter	11684	584		Int_Wydarzenia	Neutralny	Nieokreślona		3						0	0	0	36975	0	Młody mężczyzna, ranny po ataku padaczki, przez dwa dni błąkał się pomiędzy podwrocławskimi miejscowościami. Policjanci byli wzywani do niego kilka razy, a mimo to nie pomogli mężczyźnie w powrocie do domu. https://t.co/oAxIpX9qFl	https://twitter.com/Int_Wydarzenia/status/1462394022908071941	Twitter		sm_aff2bd7f11de7b95cbea6e5fa0edac3a
2021-11-21 12:59:32	Portale	Artykuł	News Leportale	10	1	" Państwo w Państwie ": Sebastian zginął na torach . Rodzina oskarża policję o bezduszność		Neutralny	Nieokreślona		0						0	0	0	0	0	Młody mężczyzna, ranny po ataku padaczki, przez dwa dni błąkał się pomiędzy podwrocławskimi miejscowościami. Policjanci byli wzywani do niego kilka razy, a mimo to nie pomogli mężczyźnie w powrocie do domu. Sebastian zginął pod kołami pociągu. Sprawą zajęli się reporterzy programu " Państwo w Państwie ". Materiał zostanie wyemitowany o 19.30 na antenie Polsatu i Polsat News. 31-letni Sebastian La…	http://news.leportale.com/doc?id=518338940	News Leportale	524278984692101640	art_1607561ef2a6fbe5b41fa31cbd3adf6b	https://sgp2021.iplsc.com/ext/000DQD3OKNL3KONB-C490.jpg
2021-11-21 12:51:16	Portale	Artykuł	Interia	200000	22000	"Państwo w Państwie": Sebastian zginął na torach. Rodzina oskarża policję o bezduszność	Michał Michalak	Neutralny	Nieokreślona		0						0	0	0	0	0	Młody mężczyzna, ranny po ataku padaczki, przez dwa dni błąkał się pomiędzy podwrocławskimi miejscowościami. Policjanci byli wzywani do niego kilka razy, a mimo to nie pomogli mężczyźnie w powrocie do domu. Sebastian zginął pod kołami pociągu. Sprawą zajęli się reporterzy programu "Państwo w Państwie". Materiał zostanie wyemitowany o 19.30 na antenie Polsatu i Polsat News. 31-letni Sebastian Laso…	https://wydarzenia.interia.pl/dolnoslaskie/news-panstwo-w-panstwie-sebastian-zginal-na-torach-rodzina-oskarz,nId,5659161	Interia	-7395501162842684423	art_2d390a0ac2b20d8f534d55d8cdb975b0	https://i.iplsc.com/-/000DQCXUKXY03H5B-C411.png
2021-11-21 12:32:47	Mikroblogi	Wypowiedź	wykop.pl	30815	1540	Policjanci mogli uratować rannego po ataku padaczki. Zginął pod kołami pociągu	Szewczenko	Neutralny	Mężczyzna		859						23			0	91	#polska #wroclaw #policja #afera #wydarzenia Ranny po ataku padaczki 31-letni Sebastian przez dwa dni błąkał się pomiędzy podwrocławskimi miejscowościami szukając drogi do domu. Policjanci byli wzywani do niego kilka razy, a mimo to mężczyźnie nie udało się pomóc dotrzeć do domu. Sebastian zginął pod kołami pociągu.	https://www.wykop.pl/link/6375529	wykop.pl		sm_9ed54fa5fb1bb3af88bd148d33897632	https://www.wykop.pl/cdn/c3397993/link_1637493803feLSF71h9OKIBa74WLdm8R,w104h74.jpg
2021-11-21 12:18:53	Portale	Artykuł	Onet.pl	200000	22000	Morsuje coraz więcej osób. Dlaczego morsowanie staje się modne?		Neutralny	Nieokreślona		0						0	0	0	0	0	Największa grupa zwolenników lodowatych kąpieli w powiecie gryfińskim liczy w tym sezonie 30 członków. A grup o różnej liczbie członków w tym regionie jest kilkanaście. Moda zaczęła się w zeszłym sezonie jako odpowiedź na… lockdown. Trzeba pamiętać, że morsowanie nie jest dla wszystkich i nie wszędzie. Moda modą, ale to jest jednak rekreacja, czy nawet - jak mówią niektórzy - sport ekstremalny. S…	https://www.onet.pl/informacje/igryfino/morsuje-coraz-wiecej-osob-dlaczego-morsowanie-staje-sie-modne/3fbsknc,30bc1058	Onet.pl	-7599516351310550905	art_b65d7a1079446858a28e1f570d56f1cc	https://ocdn.eu/pulscms-transforms/1/q1Tk9kpTURBXy83MjdjNDJjMTAxOTEzZjQ4YzljY2NjMGJjMTcyMzBmMi5qcGeSlQMAAs0GE80Da5MFzQSwzQJ0gqEwAaExAQ
2021-11-21 12:10:53	Filmy	Komentarz	YouTube	0	0		Paweł Świeży	Neutralny	Mężczyzna		1						0	0	0	0	0	Tutaj powinno być ostrzeżenie o epilepsji ??	http://youtube.com/watch?v=5bWVs2p3SeU&lc=UgxjnMZHZ0LSbCnFq2x4AaABAg	YouTube		sm_2933291e7f3e61d1511bd4049872542b
2021-11-21 12:00:12	Mikroblogi	Wypowiedź	Twitter	751	37		ZaklinaczLosiow	Neutralny	Nieokreślona		1						0	0	0	2377	0	@6Druh @NaWodzie @SylwiaSpurek @KosiniakKamysz Ludzkiego. Zbieractwo i polowanie. Głównie tłuszcz. Dlatego również to dieta rekomendowana przy problemach autoimmunologicznych. Np. Padaczka u dzieci (lekoodporna) - dieta keto to podstawa trzymania w ryzach. Do tego uzupelniajaco warzywa i jesteś niezniszczalny.	https://twitter.com/ZaklinaczLosiow/status/1462375287006633985	Twitter		sm_2b3b570f5fdf93eeb59928343684c1e5
2021-11-21 11:50:13	Portale	Artykuł	?	914	118	Dlaczego morsowanie staje się modne?		Neutralny	Nieokreślona		0						0	0	0	0	0	Największa grupa zwolenników lodowatych kąpieli liczy w tym sezonie 30 członków. A grup o różnej liczbie członków w powiecie gryfińskim jest kilkanaście. Moda zaczęła się w zeszłym sezonie jako odpowiedź na… lockdown. Trzeba pamiętać, że morsowanie nie jest dla wszystkich i nie wszędzie. Moda modą, ale to jest jednak rekreacja, czy nawet - jak mówią niektórzy - sport ekstremalny. Są zdrowotne plu…	https://www.igryfino.pl/wiadomosci/44278,dlaczego-morsowanie-staje-sie-modne	www.igryfino.pl	-8829130697240049844	art_953054a00b1a2e8a2fd0cc071e352717	https://static.igryfino.pl/data/wysiwig/images/igryfino.jpg
2021-11-21 10:58:23	Filmy	Komentarz	YouTube	0	0		Aleksandra 1988	Neutralny	Kobieta		0						0	0	0	0	0	Sama mam zespół antyfosfolipidowy. Mam syna. Urodziłam w wieku 23 lat. Pół roku po porodzie wylądowałam w szpitalu, z udarem mózgu. Wyszłam z tego, jest ok. Mam epilepsję poudarowa. Długo walczyłam z tym. Nie wiedziałam o co chodzi. Już wiem... Jestem dumna z Was. Po udarze i po rozpoznaniu tego co mi jest starałam się z mężem o kolejne dziecko. Niestety. Poroniłam 3 razy. Jednak się nie poddaję.…	http://youtube.com/watch?v=GqZEyY-bJOQ&lc=UgyAvzvSFUITTR5z4vt4AaABAg	YouTube		sm_9738a46174f0765462c8e2f5f0996c9c
2021-11-21 10:15:00	Społeczności	Wypowiedź	Facebook	7787	545		Polska Zbrojna	Neutralny	Kobieta		198	30	16	0	0	0		9		168518	16	Zrobiłam to, co należy – mówi Wiktoria Wereda, uczennica klasy wojskowej, która uratowała życie kobiecie chorej na padaczkę	https://www.facebook.com/147708741914083_4879669802051263	Facebook		sm_86acabc30bc512f841e540958c3ba144
2021-11-21 10:15:00	Mikroblogi	Wypowiedź	Twitter	7957	397		Polska_Zbrojna	Neutralny	Nieokreślona		52						0	10	0	25181	0	Zrobiłam to, co należy – mówi Wiktoria Wereda, uczennica klasy wojskowej, która uratowała życie kobiecie chorej na padaczkę https://t.co/CM9jtiHVPh https://t.co/HFCVBWLGjC	https://twitter.com/Polska_Zbrojna/status/1462348810475085828	Twitter		sm_4b5446b6e2a8c2a8a307230922c7ebf6	http://pbs.twimg.com/media/FEka2MKXMAEvP0b.jpg
2021-11-21 07:47:42	Społeczności	Komentarz	Facebook	0	0		Facebook guests	Neutralny	Nieokreślona		0	0	0	0	0	0				0		Nie ma co się skupiać na ocenie tej sytuacji tylko trzeba jak najszybciej działać, bo idą mrozy. Mam trzy psy więc nie mam jak przygarnąć następnego. Ale może ktoś ma możliwość adopcji. To tylko kwestia chęci. Mam psa z padaczką i bez łapki. Radzimy sobie.	https://www.facebook.com/304551119750449_1775715979300615	Facebook		sm_2a34978abf353ceb7d3005f5bfbb8ce5
2021-11-21 07:31:46	Portale	Artykuł	Naszemiasto - Wydarzenia	159130	19956	Kolejki do Neurologa na NFZ w Opolu. Dane na 21.11.2021		Neutralny	Nieokreślona		0						0	0	0	0	0	Jak długo trzeba czekać na wizytę do Neurologa w Opolu? Przedstawiamy listę ośrodków, gdzie dostaniesz się do lekarza najszybciej na NFZ w pobliżu swojego miejsca zamieszkania. Sprawdź proponowane przez nas miejsca, by nie czekać na wizytę do Neurologa zbyt długo. Gdzie w Opolu dostaniesz się do Neurologa najszybciej? Kolejki na NFZ do Neurologa w Opolu - stan na 21.11.2021 UWAGA! Informacje o pi…	https://opole.naszemiasto.pl/kolejki-do-neurologa-na-nfz-w-opolu-dane-na-21112021/ar/c14p1-20616897	Naszemiasto - Wydarzenia	-6094552295213983518	art_9c231462d2ac301d95f2cc19137bae92	https://d-art.ppstatic.pl/kadry/art-art/8b/01/20616897_689260957_original.jpg
2021-11-21 06:17:53	Społeczności	Komentarz	Facebook	0	0		Facebook guests	Neutralny	Nieokreślona		0	0	0	0	0	0				0		Kochani 2 dzieci pochowałem ??które są już Aniołkami w niebie??tak naprawdę to nikt nie wie co ja przechodzę i przechodziłem ??kto stracił dzieci ten Wie jaki to ból i nigdy nie przestanie boleć ??Wiki Moja Jedyna Córeczka która została na tym świecie, Moja Miłość dla Niej zrobię Wszystko jak każdy tata i mama dla swojego dziecka nawet to, że się poniżam i proszę o Pomoc dla Niej na prywatną reha…	https://www.facebook.com/63563473556_10159276528428557	Facebook		sm_ac8b4734a994c2bb2b620481495bfcb3
2021-11-21 01:36:26	Mikroblogi	Wypowiedź	Twitter	87	4		lin_dzban	Neutralny	Nieokreślona		1						0	0	0	278	0	musze sie zapytac neurolog o psychiczne objawy padaczki ale nie wiem czy sie na mnie dziwnie nie popatrzy chociaz to irracjonalne moze no ale boje sie jej bo jest intimidating	https://twitter.com/lin_dzban/status/1462218312142757898	Twitter		sm_dc3d08dcea2e89e13826d74fa5328b5b
2021-11-21 00:11:58	Filmy	Komentarz	YouTube	0	0		Pio Ste	Neutralny	Nieokreślona		0						0	0	0	0	0	Padaczka okropna. Tylko Świderski jak zwykle uratował honor. Milik miernie. Puchacz tragicznie. Cash niestety przereklamowany jak na tę chwilę. Szczęsny do wymiany tylko nie ma na kogo. Ogólnie padaczka.	http://youtube.com/watch?v=NKPLy-XxfGY&lc=UgzxnNji9QyH9CpEo8p4AaABAg.9Up5HML84f69UzVyTbO0nh	YouTube		sm_08f424451eac451231e31f12e7e85b76
2021-11-20 23:26:15	Mikroblogi	Wypowiedź	Twitter	6	0		PrzemekTka	Neutralny	Nieokreślona		0						0	51	0	20	0	RT @BartStaszewski: Przemarźnięci i wtuleni w siebie. Tylko pięcioletnia Elena miała buty. Choruje na epilepsje i nie ma leków. Pokazywali…	https://twitter.com/PrzemekTka/status/1462185546428596229	Twitter		sm_8ed464f521cc0430ef7ca76a5d367770
2021-11-20 22:16:00	Fora	Wypowiedź	Go Work - Opinie	0	0	Opinie o Pol-Osteg w Bydgoszcz Poniżej zobaczysz opinie obecnych oraz byłych pracowników na temat pracodawcy Pol-Osteg, lecz również Klientów firmy. Znajdziesz poniżej również opinie kandydatów do podjęcia pracy w firmie Pol-Osteg na temat rozmowy kwalifikacyjnej. Branże: Produkcja zbiorników metalowych	roochacz-EWY	Neutralny	Nieokreślona		0						0	0		0	0	cześć spawacze mam pytanie czy Ewa jeszcze daje por-uchać za ścianą przy piłach bo robiłem tam ładnych kilka lat temu i cześć spawacze mam pytanie czy Ewa jeszcze daje por-uchać za ścianą przy piłach bo robiłem tam ładnych kilka lat temu i mi sie przypomniało jak pomimo tego że jest brzydka to bardzo miło wspominam obci-ąganie Ewa jak żadna inna nie sprawiła mi takiej uciechy ojej jak ją brałem m…	https://www.gowork.pl/opinie_czytaj,59656#scrollfa1df723-8f88-4afe-9991-1ce9dafa109e	Go Work - Opinie		sm_69ea329130e43eba5eb37b540b798773
2021-11-20 21:23:28	Filmy	Komentarz	YouTube	0	0		Iwona Kierzkowska	Neutralny	Kobieta		0						0	0	0	0	0	@Aleksandra Ola ja miałam zapaść, z Bólu po śmierci dziecka,moja córka mając 3 latka zachorowała na padaczkę, przestała też mówić. Przytomnoś straciłam na kilka minut, pierwsze minuty koleżanki z pracy ponikowały, moie ciało wyglądało jak martwe, choć nie mogłam się ruszać, czułam ich dotyki i słyszałam jak do mie mówią, do pewnego stopnia potem zostawiłam ich i przeszłam jakby całkiem w inne mie…	http://youtube.com/watch?v=H18XJkF6JOo&lc=Ugw11GLqZpimHOEdn4J4AaABAg.9UfvMU3VkCT9UzCgLid77e	YouTube		sm_3f7d57e2d4fff5c5fdecf9b61b6b349a
2021-11-20 20:51:00	Filmy	Komentarz	YouTube	0	0		babsi lamitrinuss	Neutralny	Nieokreślona		2						0	0	0	0	0	Bardzo proszę o film o padaczce, pozdrawiam	http://youtube.com/watch?v=BGqLvF4Qtjk&lc=UgyxhuVNC5lcnJCBAMx4AaABAg	YouTube		sm_b42fbcbcb4f9a979b19e6fac01de2f23
2021-11-20 20:40:13	Mikroblogi	Wypowiedź	Twitter	6	0		dzejkob_eN	Neutralny	Nieokreślona		0						0	0	0	21	0	@slepson91 Dziś padaczka na maxa?? nie wiem czy to przerwa reprezentacyjna tak wpłynęła na formę czy tez postawa wilków. Ogromnie szkoda…	https://twitter.com/dzejkob_eN/status/1462143764642869255	Twitter		sm_d6ccf07623bd474b3c4d736d60332044
2021-11-20 20:20:36	Portale	Artykuł	Inzynierzy	912	118	Inżynier na rynku pracy		Neutralny	Nieokreślona		0						0	0	0	0	0	Aktualności i wiadomości prasowe: edukacja, praca, techologia Urządzenia ubieralne będą wykorzystywane w leczeniu chorób neurologicznych, takich jak parkinson czy epilepsja. Naukowcy opracowali nieinwazyjną metodę włączania i wyłączania poszczególnych neuronów [DEPESZA] Głęboka stymulacja mózgu może być przełomem w leczeniu choroby Parkinsona czy epilepsji. Dotychczas była ona jednak możliwa tylk…	https://www.inzynierzy.pl/inz/urzadzenia-ubieralne-beda-wykorzystywane-w-leczeniu-chorob-neurologicznych-takich-jak-parkinson-czy-epilepsja-naukowcy-opracowali-nieinwazyjna-metode-wlaczania-i-wylaczania-poszczegolnych-neuronow/	Inzynierzy	5379299300297122613	art_2f8a8b3a25239df12ae4f5e23a233a8e	https://i0.wp.com/www.inzynierzy.pl/inz/wp-content/uploads/2021/06/screenshot-24_1-1-1020x600.jpg
2021-11-20 19:06:40	Portale	Artykuł	Przełom online	592	76	Chrzanów wspiera chorego Maksa z Jaworzna. W niedzielę kiermasz ciast	Ewa Solak	Neutralny	Nieokreślona		0						0	0	0	0	0	21 listopada od samego rana przed kościołem Matki Bożej Różańcowej przy stoiskach każdy będzie mógł kupić swojskie, domowe ciasta. Dochód będzie przeznaczony na leczenie nastoletniego chłopca. This is a modal window. Beginning of dialog window. Escape will cancel and close the window. End of dialog window. Akcję organizuje ciocia Maksa, Sylwia Kosturkiewicz. Zaangażowała do pomocy przyjaciół, sąs…	https://przelom.pl/przelom-online/38553-chrzanow-wspiera-chorego-maksa-z-jaworzna-w-niedziele-kiermasz-ciast.html	Przełom online	-4729353879962729593	art_3838abd1865613bace7ef717f91996a6	https://przelom.pl/software/tiles/www/delivery/lg.php?bannerid=331&campaignid=266&zoneid=10&loc=1&referer=https%3A%2F%2Fprzelom.pl%2Fprzelom-online%2F38553-chrzanow-wspiera-chorego-maksa-z-jaworzna-w-niedziele-kiermasz-ciast.html&cb=fd9af2b5f7
2021-11-20 18:49:10	Filmy	Komentarz	YouTube	0	0		Party - - Maker	Neutralny	Mężczyzna		0						0	0	0	0	0	<a href="https://www.youtube.com/watch?v=wDLtvOBaxLI&t=0m44s">0:44</a> dostałem padaczki	http://youtube.com/watch?v=wDLtvOBaxLI&lc=UgwzjipVSsE1LvUMmLd4AaABAg	YouTube		sm_3d5da1137766d374a237f291ca12c86d
2021-11-20 18:21:07	Filmy	Komentarz	YouTube	0	0		Tłumacz przysięgły mowy nienawiści	Neutralny	Nieokreślona		8						0	0	0	0	0	Jeśli diagnoza się potwierdzi proponuję zapoznanie się w tematyce diety keto która dawno temu była używana do leczenia padaczki lekoopornej ale teraz już lekarze o tym nie mówia	http://youtube.com/watch?v=AIKzbwOh0rY&lc=Ugz_7pWnnyN5kdbAfIt4AaABAg.9UynfEXUnHV9UysooF3Qok	YouTube		sm_46d377837dc13022c9bf80f854af8d5b
2021-11-20 18:19:35	Mikroblogi	Wypowiedź	Twitter	5	0		mondalsens	Neutralny	Nieokreślona		0						0	50	0	18	0	RT @BartStaszewski: Przemarźnięci i wtuleni w siebie. Tylko pięcioletnia Elena miała buty. Choruje na epilepsje i nie ma leków. Pokazywali…	https://twitter.com/mondalsens/status/1462108373088972801	Twitter		sm_5caaf6bd694f9da6a5adbc7316b022fb
2021-11-20 17:53:13	Filmy	Komentarz	YouTube	0	0		88czarus	Neutralny	Nieokreślona		0						0	0	0	0	0	Witam, jesteśmy rodzicami trójki dzieci w tym dziecka z autyzmem oraz padaczką. Chcemy na samym początku zaznaczyć mocno iż to co napisaliśmy nie jest oszustwem ani niczym podobnym, na wszystko mamy dokumenty. Mamy przeogromną prośbę, chcielibyśmy prosić o wsparcie, rozpowszechnienie zbiórki, którą założyliśmy dla syna. Czym więcej osób dowie się o niej tym większa szansa że Nasze dziecko będzie …	http://youtube.com/watch?v=5L_QvKrIPdw&lc=UgzbqCq2ODRV_OE1oZt4AaABAg	YouTube		sm_0ea335a1dc0c9f80a4fa6c4fb8cd3a95
2021-11-20 17:49:53	Portale	Artykuł	Bomega	10	1	Sztuka jak Balsam		Neutralny	Nieokreślona		0						0	0	0	0	0	A A A Podsumowano XXII edycję Przeglądu Twórczości Plastycznej Osób Chorych, Starszych i Niepełnosprawnych „Sztuka jak Balsam”. W Wojewódzkiej Bibliotece Publicznej im. Marszałka J. Piłsudskiego w Łodzi gościli podopieczni Warsztatów Terapii Zajęciowej, Środowiskowych Domów Samopomocy i innych organizacji z terenu województwa łódzkiego, na co dzień pracujący z osobami niepełnosprawnymi. Rozstrzyg…	https://bomega.pl/sztuka-jak-balsam	Bomega	4651787999873758182	art_f7e4cd2e49e7978a4538f2c6eac0a435	https://bomega.pl/wp-content/uploads/2021/11/xGorecki.jpg.pagespeed.ic_.ME3f4dgDDH.jpg
2021-11-20 17:36:07	Filmy	Komentarz	YouTube	0	0		Monia	Neutralny	Kobieta		13						0	0	0	0	0	Ja się wybieram już niedługo z dzieckiem do szpitala na Oddzial Neurologii Dziecięcej do Bydgoszczy na Chodkiewicza.Córka ma podejrzenie epilepsji,mdli ją,czasem mi wymiotuje,bole głowy,uciski w mózgu,zachwiania,zawroty,bole brzucha,bole w różnych miejscach a ma dopiero 8 lat.	http://youtube.com/watch?v=AIKzbwOh0rY&lc=Ugz_7pWnnyN5kdbAfIt4AaABAg	YouTube		sm_7a166b1b59d096f877cadf966eb78c29
2021-11-20 17:33:09	Filmy	Komentarz	YouTube	0	0		88czarus	Neutralny	Nieokreślona		0						0	0	0	0	0	Witam, jesteśmy rodzicami trójki dzieci w tym dziecka z autyzmem oraz padaczką. Chcemy na samym początku zaznaczyć mocno iż to co napisaliśmy nie jest oszustwem ani niczym podobnym, na wszystko mamy dokumenty. Mamy przeogromną prośbę, chcielibyśmy prosić o wsparcie, rozpowszechnienie zbiórki, którą założyliśmy dla syna. Czym więcej osób dowie się o niej tym większa szansa że Nasze dziecko będzie …	http://youtube.com/watch?v=5J1VI6GjnEc&lc=UgznPsNXNUBVdv9cY3d4AaABAg	YouTube		sm_7a107e4223c425da998765a796e7270d
2021-11-20 17:28:07	Filmy	Komentarz	YouTube	0	0		Dalxunio	Neutralny	Nieokreślona		0						0	0	0	0	0	Oczy bolą od przejść i to napewno nie jest dla osób z epilepsją	http://youtube.com/watch?v=TQID_kEz_Lc&lc=UgzyA1pgzHbxIXK7T9p4AaABAg	YouTube		sm_80105aab6999acf85a39fa1a271ded7e
2021-11-20 17:24:26	Mikroblogi	Wypowiedź	wykop.pl	50	2		gloomty	Neutralny	Nieokreślona		0									0	0	kadry w nowym odcinku be like: ⛶◳▫⬜⛋⬜⯐⧉□⬞⬚ powinni dawać ostrzeżenie przed atakiem epilepsji -_- #friz	https://www.wykop.pl/wpis/61883673	wykop.pl		sm_226140b25f5ac2967290f2e3652f67fe
2021-11-20 17:13:19	Portale	Artykuł	News Leportale	10	1	Czy morsowanie jest zdrowe? Na to powinniśmy uważać!		Neutralny	Nieokreślona		0						0	0	0	0	0	Wraz ze spadkiem temperatury na dworze zaczyna się sezon na morsowanie Kąpiele w lodowatej wodzie z roku na rok cieszą się coraz większą popularnością. Jak regularne morsowanie wpływa na zdrowie i czy każdy może zdecydować się na taką aktywność ? Tłumaczymy. Morsowanie to niezwykle popularna ostatnimi czasy aktywność fizyczna . Praktykowana jest zazwyczaj jesienią, zimą i wczesną wiosną, ponieważ…	http://news.leportale.com/doc?id=517995276	News Leportale	-152204760404819816	art_7841aaa40bb3ff9880d827184726d475	https://sgp2021.iplsc.com/ext/000DPSN48GNUC5NV-C490.jpg
2021-11-20 16:57:51	Portale	Artykuł	Interia	200000	22000	Czy morsowanie jest zdrowe? Na to powinniśmy uważać!		Neutralny	Nieokreślona		0						0	0	0	0	0	Wraz ze spadkiem temperatury na dworze zaczyna się sezon na morsowanie. Kąpiele w lodowatej wodzie z roku na rok cieszą się coraz większą popularnością. Jak regularne morsowanie wpływa na zdrowie i czy każdy może zdecydować się na taką aktywność? Tłumaczymy. Morsowanie to niezwykle popularna ostatnimi czasy aktywność fizyczna. Praktykowana jest zazwyczaj jesienią, zimą i wczesną wiosną, ponieważ …	https://kobieta.interia.pl/zdrowie/news-czy-morsowanie-jest-zdrowe-na-to-powinnismy-uwazac,nId,5655580	Interia	7299348896866748797	art_cebf8aba6928ef65e2e3591c69c9e802	https://i.iplsc.com/-/000DANB84H5B5RH3-C411.jpg
2021-11-20 16:23:00	Filmy	Komentarz	YouTube	0	0		Magda Sikorska	Neutralny	Kobieta		0						0	0	0	0	0	W moim przypadku najgorsza była edukacja wczesnoszkolna ( mialam 6 lat) działy się tam dantejskie rzeczy. Mianowicie pani sadzała przymusowo dziewczynki z chłopcami,kiedy mieliśmy przerwę na posiłek i sok się rozlał ciągnęła za ucho,nie pozwalała korzystać z toalety. W bardzo stresowych sytuacjach uciekałam i zamykałam się w toalecie. Do tego zero reakcji dyrekcji.<br>Szkoła podstawowa: nauczycie…	http://youtube.com/watch?v=DDjlbe-rZXk&lc=UgyTam-hHubZl8Z0aDx4AaABAg	YouTube		sm_932157c0c68f2167878274eac10b1088
2021-11-20 15:18:43	Społeczności	Wypowiedź	Facebook	199	13		Łodzią Przez Kulturę	Neutralny	Nieokreślona		3	1	0	0	0	0		0		5879	2	??Sztuka to balsam dla duszy?? Już o 1️⃣8️⃣:5️⃣5️⃣ zobaczycie relację z przeglądu twórczości plastycznej osób chorych, starszych i niepełnosprawnych??. Było fantastycznie i przepięknie - gwarantuje #AnnaŁukasik??. Ale nie wierzcie nam "na słowo" - trzeba samemu zobaczyć?? Link do programu pojawi się w komentarzu, zaraz po emisji - żeby nikt nie przeoczył programu #SztukaJakBalsam?? Wojewódzka Bib…	https://www.facebook.com/1119124524772212_6757682557583019	Facebook		sm_1074f69980a360026a8e452501da53ec
2021-11-20 14:24:28	Mikroblogi	Wypowiedź	wykop.pl	365	18		Kasahara	Neutralny	Mężczyzna		3									0	4	Opowiem, Wam o pewnym zdarzeniu, które miało miejsce z 1,5-2 msc temu. Jakoś wcześniej nie chciałem o tym pisać, bo to trochę przeżyłem. Idę sobie na trening, wiadomo #silownia #mikrokoksy i gram sobie w jakaś gierkę na telefonie, aby zabić czas podczas spaceru. Idę przez starówkę koło pomnika Kopernika widzę konta oka, że ktoś się przewraca jebut na ziemię. Jakaś hmmm 7-9 latka? Atak padaczki. P…	https://www.wykop.pl/wpis/61876881	wykop.pl		sm_c0e3050565c1b63c37647a07a6a1b819
2021-11-20 14:17:13	Mikroblogi	Wypowiedź	Twitter	0	0		Paulina67764802	Neutralny	Nieokreślona		0						0	49	0	1	0	RT @BartStaszewski: Przemarźnięci i wtuleni w siebie. Tylko pięcioletnia Elena miała buty. Choruje na epilepsje i nie ma leków. Pokazywali…	https://twitter.com/Paulina67764802/status/1462047380509974539	Twitter		sm_da8a5cd53b6466299b10be5909d743dd
2021-11-20 13:47:28	Filmy	Komentarz	YouTube	0	0		rapanuja03	Neutralny	Nieokreślona		21						0	0	0	0	0	Z moją siostra to samo było i też wyladowała w szkole specjalnej (też padaczka)...ojciec nie chciał mame przekonała nauczycielka wg.mnie pozbywali się problemu,moja siostra bazgrała ale pisała i czytała??Jackowski ma jednak 700 odnalezionych ciał,na koncie i ma na to dokumenty..to co policja mówi mnie nie przekonuje(sama polucja go pytała,byc moze bez wiedzy przelozonych)..dzis policja głównie za…	http://youtube.com/watch?v=fd8N3CrkQWM&lc=UgwOn_zrG-oJlF4K4xp4AaABAg	YouTube		sm_b4d467634d5130621561a9e727996742
2021-11-20 12:25:46	Filmy	Komentarz	YouTube	0	0		DywanZTaboru	Neutralny	Nieokreślona		1						0	0	0	0	0	jaca pompek robic nie umie to wygladalo bardziej jak atak padaczki	http://youtube.com/watch?v=PXNe4UtAVFQ&lc=UgymispQ2TaHjaTfQLB4AaABAg	YouTube		sm_8f3ffd716d4e1d378117df1300ed2799
2021-11-20 12:11:29	Portale	Artykuł	Dziennik Polski	33888	4405	Kolejki NFZ do neurologa Dziecięcego w woj. małopolskim. Terminy aktualne na 20.11.2021		Neutralny	Nieokreślona		0						0	0	0	0	0	Chcesz dowiedzieć się, jaki jest najbliższy termin do neurologa Dziecięcego na NFZ w województwie małopolskim? Kolejki NFZ do lekarzypotrafią być bardzo długie. Można też zwracać uwagę na dostępne wizyty na NFZ w szpitalu lub innej placówce medycznej, gdzie kolejki NFZ są często krótsze i szybciej można się dostać do specjalisty. Ile czasu (stan na 20.11.2021) trzeba czekać w kolejce do neurologa…	https://dziennikpolski24.pl/kolejki-nfz-do-neurologadzieciecego-w-woj-malopolskim-terminy-aktualne-na-20112021/ar/c14p1-20523243	Dziennik Polski	4455305651394074725	art_cd5a075ab4c6f1af3d985c92c35517e2	https://d-art.ppstatic.pl/kadry/art-art/99/c9/20523243_689151137_original.jpg
2021-11-20 11:07:26	Portale	Artykuł	Kobieta.onet.pl	200000	22000	Jedną łyżkę sproszkowanej mumii przyjmuj co dzień do śniadania. Zaskakujące skutki fascynacji Egiptem	Karolina Małas	Neutralny	Nieokreślona		0						0	0	0	0	0	Zabalsamowane zwłoki liczące sobie kilka tysięcy lat wykorzystywane były w XIX w. jako nawóz czy opał. Kilka wieków wcześniej zastosowanie dla mumii znaleziono też w medycynie i malarstwie. Fascynacja dawną cywilizacją opierała się głównie na szokowaniu i praktycznych zastosowaniach ciał zmarłych przed wiekami faraonów. Egiptomania, czyli trend, który zapanował w Europie w XVIII w., przyczynił si…	https://kobieta.onet.pl/zdrowie/mumie-z-egiptu-jako-opal-nawoz-cudowny-lek-i-barwnik-w-malarstwie/dzss01x	Kobieta.onet.pl	-4886148977310913505	art_2b0294c8ff459a1605e1d7e30bfc1895	https://ocdn.eu/pulscms-transforms/1/kDGk9kpTURBXy80MTdkZDEwMGQ0MGVkMDljZTQyOWRlZGRkMjhkZTA0MC5qcGeTlQMAzQKzzRnLzQ6FkwmmZTQ4YTU5BpMFzQSwzQJ2gaEwAQ/egipska-mumia-w-londynskim-muzeum.jpg
2021-11-20 10:30:22	Portale	Artykuł	Życie Pabianic	10	1	Na pomoc chorej pabianiczance rusza Teatr DlaNiepoznaki. Będą zbierać pieniądze dla 13-letniej Klaudii	Kamil Misiek, Katarzyna Giedrojć	Neutralny	Nieokreślona		0						0	0	0	0	0	Podczas dzisiejszego (20 listopada) spektaklu „Brudna sprawa”, który zostanie wystawiony w Gminnym Domu Kultury w Bychlewie, odbędzie się zbiórka pieniędzy dla chorującej na zespół Wolfa-Hirschhorna dziewczynki. Klaudia urodziła się z niezwykle rzadkim zespołem Wolfa-Hirschhorna. Zaraz po urodzeniu przeprowadzono operację serca i oczu. Zdiagnozowano u niej stopy końsko-szpotawe, padaczkę, a późni…	https://www.zyciepabianic.pl/informacje/pabianice/na-pomoc-chorej-pabianiczance-rusza-teatr-dlaniepoznaki-beda-zbierac-pieniadze-dla-13-letniej-klaudii.html	Życie Pabianic	3862869989601238828	art_3718458b2dec339ba8a57000cbb7c954	https://www.zyciepabianic.pl/imageDb/Paper/2021/original/166/616.jpg
2021-11-20 10:13:12	Społeczności	Wypowiedź	Facebook	239	16		Magia Makijażu by Magdalena Bibak	Neutralny	Nieokreślona		6	4	0	0	0	0		0		2823	1	Przed Wami dosyć obszerny post z informacjami dotyczącymi makijaży okolicznościowych i permanentnych. Aktualny cennik usług oraz wolne terminy jest dostępny na: magiamakijazubeautyandacademy.booksy.com MAKIJAŻE Nazywam się Magdalena Bibak i jestem Mistrzynią wizażu i stylizacji oraz dyplomowaną II Vice Mistrzynią Polski w Makijażu Profesjonalnym z ponad 13 letnim doświadczeniem w branży Bea…	https://www.facebook.com/1573799769516610_3144674619095776	Facebook		sm_7d54907c44e38ecdd76143d177287b38
2021-11-20 09:38:10	Mikroblogi	Wypowiedź	Twitter	200	10		therealarekn	Neutralny	Nieokreślona		0						0	48	0	633	0	RT @BartStaszewski: Przemarźnięci i wtuleni w siebie. Tylko pięcioletnia Elena miała buty. Choruje na epilepsje i nie ma leków. Pokazywali…	https://twitter.com/therealarekn/status/1461977155391348745	Twitter		sm_1e6d4154208d4b4e486ebaa448440e40
2021-11-20 09:20:00	Społeczności	Wypowiedź	Facebook	7161	501		TVAntena	Neutralny	Mężczyzna		126	27	0	0	19	0		33		19234	6	★ JAN MACHULSKI ★ Największym sukcesem mojego życia jest mój syn Julek ★ 13 lat temu zmarł Jan Machulski - aktor i reżyser teatralny. Urodził się 3 lipca 1928 roku w Łodzi. -"Ojciec Antoni był sezonowym murarzem, a matka Janina pracowała jako szwaczka u jakiegoś Scheiblera czy Grohmana. Zwolniona ze względu na chorobę płuc. Opiekowała się więc mną, jej ukochanym synem, jedynakiem. Wszystko najlep…	https://www.facebook.com/343045582540690_1926380604207172	Facebook		sm_6833488aea8c647e0dd3e875f50f9b15
2021-11-20 09:17:37	Mikroblogi	Wypowiedź	Twitter	18	0		evagierych	Neutralny	Nieokreślona		0						0	48	0	59	0	RT @BartStaszewski: Przemarźnięci i wtuleni w siebie. Tylko pięcioletnia Elena miała buty. Choruje na epilepsje i nie ma leków. Pokazywali…	https://twitter.com/evagierych/status/1461971982862458883	Twitter		sm_03232b6c04be8b8bbb7c3713c1f029bf
2021-11-20 09:01:56	Portale	Artykuł	Nowe życie Pabianic - Strona Główna	140	18	Sztuka jak Balsam		Neutralny	Nieokreślona		0						0	0	0	0	0	W Wojewódzkiej Bibliotece Publicznej im. Marszałka J. Piłsudskiego w Łodzi gościli podopieczni Warsztatów Terapii Zajęciowej, Środowiskowych Domów Samopomocy i innych organizacji z terenu województwa łódzkiego, na co dzień pracujący z osobami niepełnosprawnymi. Rozstrzygnięto przegląd twórczości plastycznej i nagrodzono laureatów. Nagrody wręczali: Barbara Czajka – dyrektor Biblioteki, Katarzyna …	http://www.nowezyciepabianic.pl/wp/2021/11/20/sztuka-jak-balsam/	Nowe życie Pabianic - Strona Główna	-2447613724166147418	art_999a9d3f1bf98c4fd70a324a814aade6	http://www.nowezyciepabianic.pl/wp/wp-content/uploads/2021/11/xGrand-Prix-startowe-800x445.jpg.pagespeed.ic.LJGuglxaE3.webp
2021-11-20 08:15:40	Społeczności	Komentarz	Facebook	0	0		Facebook guests	Neutralny	Nieokreślona		0	0	0	0	0	0				0		W d....ie mam kino,teatr,knajpę,pracę itp. Dostaję już padaczki od tego p.............nia	https://www.facebook.com/50063176484_453101266185802	Facebook		sm_15c135ebfd3565a2e8d20ed21ea88b03
2021-11-20 07:51:29	Mikroblogi	Wypowiedź	Twitter	539	26		90trbl	Neutralny	Nieokreślona		0						0	0	0	1708	0	nigdy w całym moim życiu się tak nie bałam, dostałam ataku jak epileptyk jednocześnie dusiłam się od płaczu ze strachu. nwm czy to normalna reakcja czy jakieś uczulenie na składnik i nie wiem czy zgłosić sie do szpitala bo ofc karetka by do mnie nie przyjechala w nocy	https://twitter.com/90trbl/status/1461950305109688329	Twitter		sm_87197e97198d2dcf2f7c09e0c0486c92
2021-11-20 07:49:44	Mikroblogi	Wypowiedź	Twitter	536	26		KarolKrasz	Neutralny	Nieokreślona		1						0	0	0	1699	0	@Gawiedz1 @kat_krzeszowska Po detoksie 2014 zmiana pracy, odbudowa majątku. 2017 wyjazd do pracy w DE celem spłacenia starych długów - padaczka została w lżejszej formie. 2019 remont uzębienia Neu Isenburg, marzec 2020 wypadek samochodem, złamany kręgosłup, obie pięty, prawe przedramię ??	https://twitter.com/KarolKrasz/status/1461949867153141760	Twitter		sm_9c60b9e43e50714f420ba2d90d6e73be	http://pbs.twimg.com/media/FEnjp4pXIAUdDqP.jpg
2021-11-20 07:44:12	Mikroblogi	Wypowiedź	Twitter	537	26		KarolKrasz	Neutralny	Nieokreślona		0						0	0	0	1701	0	@Gawiedz1 @kat_krzeszowska Od 2009 do 2014 roku miałem abstynencje, dorobiłem się mieszkania, Fiata seicento i partnerki. Choroba mojej partnerki Border line obudziła we mnie alkoholizm i w 2014 dwutygodniowy ciąg zakończył się padaczką - chcesz słuchać dalej ??	https://twitter.com/KarolKrasz/status/1461948472719024130	Twitter		sm_093a32b92359168398a6fa3d6f1e5171
2021-11-20 07:42:09	Portale	Artykuł	Bielsko.info	1761	228	Olejki CBD - szerokie zastosowanie	Olejki Cbd	Neutralny	Nieokreślona		0						0	0	0	0	0	Kannabidiol (CBD) zawsze zapewniał wiele przydatnych zastosowań. Jednak opinia publiczna zdecydowała się skupić na mniej ważnym kannabinoidowym tetrahydrokanabinolu. Jednak ostatnie badania skupiły się na wszystkich właściwościach konopi i okazuje się, że odkrycie jest niezwykle pozytywne. Jak więc używać CBD, aby uzyskać pożądane fizyczne korzyści? Ekstrakt CBD jest wytwarzany z kwiatostanu kono…	https://www.bielsko.info/wiadomosci/29409-olejki-cbd-szerokie-zastosowanie	Bielsko.info	434939482572668493	art_8ae8683943d18eec921b999c3d1e69b1	https://img.bielsko.info/ib/c4bad64145c86aef99ff9ab9d017f1d4/4/2021/11/whitpress_18e7.jpg
2021-11-20 05:32:32	Filmy	Komentarz	YouTube	0	0		Bozena Gorowska	Neutralny	Nieokreślona		6						0	0	0	0	0	Moje dzieci też nie piją soczków, od urodzenia piją wodę, bardzo chętnie bym posłuchała więcej filmów na temat diety u dzieci zwłaszcza że u mojej młodszej córeczki wykryto zmiany padaczkowe, zachorowała gdy miała 18miesiecy,teraz ma prawie 7lat,ale mimo że sama stosuje się do waszych zasad i świetnie się czuje to u dzieci się boję bo nie mam jeszcze zbyt dużej wiedzy ale się uczę ??	http://youtube.com/watch?v=DdV8ldBHSAY&lc=UgwBMSPK3ouAlV98XHF4AaABAg	YouTube		sm_baaef9ed52cf977ba076b0d75db70304
2021-11-20 01:44:36	Filmy	Komentarz	YouTube	0	0		Dorota Bączyk	Neutralny	Kobieta		0						0	0	0	0	0	To wygląda jak ataki padaczki ! ????????	http://youtube.com/watch?v=ndvlc16FR8M&lc=UgxVVqh6ib9Ui_v3v8F4AaABAg	YouTube		sm_e9ed3a8ae473a2f2ec020a6f38c1b7f4
2021-11-20 01:40:02	Portale	Artykuł	?	540	70	Dieta ketogeniczna i wysoko tłuszczowa – Najzdrowsze tłuszcze		Neutralny	Nieokreślona		0						0	0	0	0	0	Dieta ketogeniczna to taka dieta, gdy około 3-5 procent dostarczanych codziennie składników pokarmowych pochodzi z węglowodanów, a około 80% z tłuszczów. Dieta wysoko tłuszczowa to taka, gdzie węglowodanów jest ciut więcej, nasz organizm nie wchodzi w ketozę, ale i tak głównym motorem energii dla naszego organizmu są tłuszcze. Awokado to prawdziwy Święty Graal – najzdrowsze pożywienie na świecie …	http://biotalerz.pl/dieta-ketogeniczna-wysoko-tluszczowa-najzdrowsze-tluszcze/	biotalerz.pl	-4122590249203601235	art_37d9eb7dcf87cbd91d5f6235dc2b73b6	https://i2.wp.com/biotalerz.pl/wp-content/uploads/2017/09/ke0.jpg?resize=752%2C440
2021-11-20 01:27:27	Mikroblogi	Wypowiedź	Twitter	783	39		angelikagarczyk	Neutralny	Nieokreślona		0						0	46	0	2480	0	RT @BartStaszewski: Przemarźnięci i wtuleni w siebie. Tylko pięcioletnia Elena miała buty. Choruje na epilepsje i nie ma leków. Pokazywali…	https://twitter.com/angelikagarczyk/status/1461853662955945994	Twitter		sm_a0b838ca9ff32d75a965cd209a7c517b
2021-11-20 00:26:37	Filmy	Komentarz	YouTube	0	0		Stefan Padaczka	Neutralny	Mężczyzna		0						0	0	0	0	0	Polak mi mega zaimponowal ta wypowiedza o hajsie. Faktycznie nie ma co zyc na pokaz, dla uciechy innych. Wazne, ze wydaje kase tak jak on chce i jak mu to sprawia przyjemnosc. Pozdro	http://youtube.com/watch?v=1E_39mIvk8I&lc=UgwhsZwOJgf74-jMqc54AaABAg	YouTube		sm_7e76d42af3be94cdb9ef2e867836d090
2021-11-19 23:36:47	Portale	Artykuł	Naszemiasto.pl	157440	19872	7-letnia Tosia choruje na mózgowe porażenie dziecięce, padaczkę lekooporną i autyzm. Marzy o placu zabaw	Piotr Sobierajski	Neutralny	Nieokreślona		0						0	0	0	0	0	7-letnia Antosia z Dąbrowy Górniczej choruje na mózgowe porażenie dziecięce, padaczkę lekooporną i autyzm. Dziewczynka jednak nie poddaje się i stara się cieszyć każdym nowym dniem. Jej wielkim marzeniem jest własny plac zabaw, dzięki któremu mogłaby podnosić swoją sprawność ruchową. Antosia jest skrajnym wcześniakiem. Urodziła się w 25. tygodniu ciąży z ciężkim niedotlenieniem. Dziewczynka spędz…	https://dabrowagornicza.naszemiasto.pl/7-letnia-tosia-choruje-na-mozgowe-porazenie-dzieciece/ar/c1-8554425	Naszemiasto.pl	1934615453942909383	art_7809061b6a84389a2e56d027664937d9	https://d-art.ppstatic.pl/kadry/k/r/37/95/61979eca1802c_o_original.jpg
2021-11-19 23:36:02	Mikroblogi	Wypowiedź	Twitter	165	8		Ewa38134769	Neutralny	Nieokreślona		0						0	46	0	523	0	RT @BartStaszewski: Przemarźnięci i wtuleni w siebie. Tylko pięcioletnia Elena miała buty. Choruje na epilepsje i nie ma leków. Pokazywali…	https://twitter.com/Ewa38134769/status/1461825622393634819	Twitter		sm_54125e79407a0e557aacde12bdf62698
2021-11-19 23:29:17	Mikroblogi	Wypowiedź	Twitter	200	10		PawelWarszycki	Neutralny	Nieokreślona		0						0	46	0	636	0	RT @BartStaszewski: Przemarźnięci i wtuleni w siebie. Tylko pięcioletnia Elena miała buty. Choruje na epilepsje i nie ma leków. Pokazywali…	https://twitter.com/PawelWarszycki/status/1461823923105026052	Twitter		sm_af04b6e76df817f588e74c8beb85f466
2021-11-19 23:23:04	Mikroblogi	Komentarz	wykop.pl	79	3		mutencath	Neutralny	Mężczyzna		1									0		@Isomane: Nie zmienia to faktu, że takie jest prawo i trzeba się do niego stosować. Ja wiem, że naturalnie szybko oceniamy, ale nie znamy szczegółów. Byłem nawet świadkiem sytuacji, w której pan 'menel' upadł na chodniku. Okazało się, że Pan Menel miał atak padaczki. Po to jest to prawo. Żeby w momencie, w którym student przegniłe i zarzygany będzie zamarzał na ulicy nikt się nie musiał zastanawi…	https://www.wykop.pl/link/6372603#comment-98775669	wykop.pl		sm_f27c4b19c5ee3bffa6cdbedc1b49947b
2021-11-19 23:17:49	Mikroblogi	Komentarz	wykop.pl	50	2		pendzoncy_jez	Neutralny	Mężczyzna		0									0		Dostała ataku padaczkowego. @usprawniacz: mogła stac grzecznie.	https://www.wykop.pl/link/6373617#comment-98775517	wykop.pl		sm_10c2bde467309234df4ad80f8d65da61
2021-11-19 23:09:49	Mikroblogi	Wypowiedź	Twitter	44	2		JaniukPongowilk	Neutralny	Nieokreślona		0						0	46	0	142	0	RT @BartStaszewski: Przemarźnięci i wtuleni w siebie. Tylko pięcioletnia Elena miała buty. Choruje na epilepsje i nie ma leków. Pokazywali…	https://twitter.com/JaniukPongowilk/status/1461819026980708358	Twitter		sm_57ac2f047328bf9a704514d90c82f36b
2021-11-19 23:08:46	Mikroblogi	Wypowiedź	Twitter	327	16		krisatori	Neutralny	Nieokreślona		1						0	0	0	1037	0	@__Vladimirs__ atkal - dzeja, research papers etc	https://twitter.com/krisatori/status/1461818761820975118	Twitter		sm_4768fab7651fec264001efecd388e307
2021-11-19 23:04:45	Mikroblogi	Wypowiedź	Twitter	6	0		Ania41255445	Neutralny	Nieokreślona		0						0	0	0	20	0	@MStefankowski @MZ_GOV_PL @a_niedzielski Kaszel źle się czuję masakra wcześniej tak nie chorował teraz to dramat ma padaczkę	https://twitter.com/Ania41255445/status/1461817750091874305	Twitter		sm_7846cbe174e211ef317f5d97adf1cee3
2021-11-19 22:59:50	Mikroblogi	Wypowiedź	Twitter	38	1		eseldli	Neutralny	Nieokreślona		0						0	46	0	122	0	RT @BartStaszewski: Przemarźnięci i wtuleni w siebie. Tylko pięcioletnia Elena miała buty. Choruje na epilepsje i nie ma leków. Pokazywali…	https://twitter.com/eseldli/status/1461816512726110213	Twitter		sm_4fe2efee449ec4d2ab2ab315297f97b5
2021-11-19 22:47:50	Mikroblogi	Wypowiedź	Twitter	349	17		HelenaSowik	Neutralny	Nieokreślona		0						0	46	0	1107	0	RT @BartStaszewski: Przemarźnięci i wtuleni w siebie. Tylko pięcioletnia Elena miała buty. Choruje na epilepsje i nie ma leków. Pokazywali…	https://twitter.com/HelenaSowik/status/1461813491711545349	Twitter		sm_53ebc5c9bbfef15e9e13be63985824d9
2021-11-19 22:45:55	Mikroblogi	Wypowiedź	Twitter	11	0		BBrzozu	Neutralny	Nieokreślona		0						0	46	0	35	0	RT @BartStaszewski: Przemarźnięci i wtuleni w siebie. Tylko pięcioletnia Elena miała buty. Choruje na epilepsje i nie ma leków. Pokazywali…	https://twitter.com/BBrzozu/status/1461813008989147144	Twitter		sm_c81c3353188619306db0b992b6f3afc1
2021-11-19 22:45:20	Mikroblogi	Wypowiedź	Twitter	910	45		BisagaElzbieta	Neutralny	Nieokreślona		0						0	46	0	2880	0	RT @BartStaszewski: Przemarźnięci i wtuleni w siebie. Tylko pięcioletnia Elena miała buty. Choruje na epilepsje i nie ma leków. Pokazywali…	https://twitter.com/BisagaElzbieta/status/1461812861878124554	Twitter		sm_982ec3017586849883f0f5c0fb5399af
2021-11-19 22:44:58	Mikroblogi	Wypowiedź	Twitter	1401	70		Dana5Dana5	Neutralny	Nieokreślona		0						0	46	0	4434	0	RT @BartStaszewski: Przemarźnięci i wtuleni w siebie. Tylko pięcioletnia Elena miała buty. Choruje na epilepsje i nie ma leków. Pokazywali…	https://twitter.com/Dana5Dana5/status/1461812770517794823	Twitter		sm_ccf6904281d6317d974a0fdf855398d9
2021-11-19 22:43:19	Mikroblogi	Wypowiedź	Twitter	431	21		Gregoire198	Neutralny	Nieokreślona		0						0	45	0	1365	0	RT @BartStaszewski: Przemarźnięci i wtuleni w siebie. Tylko pięcioletnia Elena miała buty. Choruje na epilepsje i nie ma leków. Pokazywali…	https://twitter.com/Gregoire198/status/1461812354849689607	Twitter		sm_3ac08a3568e439f45b6e77c2060a1bc3
2021-11-19 22:39:11	Mikroblogi	Wypowiedź	Twitter	194	9		AnnaGvG	Neutralny	Nieokreślona		0						0	45	0	616	0	RT @BartStaszewski: Przemarźnięci i wtuleni w siebie. Tylko pięcioletnia Elena miała buty. Choruje na epilepsje i nie ma leków. Pokazywali…	https://twitter.com/AnnaGvG/status/1461811315366838272	Twitter		sm_cfe9ce33a8cff14dca3ffac259e8186c
2021-11-19 22:32:43	Filmy	Komentarz	YouTube	0	0		Stanislaw Nowak	Neutralny	Nieokreślona		2						0	0	0	0	0	Haha duchu jeździć tirem?????? padaczka alkoholowa i dykta co chwilę ????	http://youtube.com/watch?v=qqpjN0pdm6E&lc=UgzL9nSdDhx6mwQn9oJ4AaABAg	YouTube		sm_b368f18ac6b3b6b5f2fac8641915aa13
2021-11-19 22:28:13	Mikroblogi	Wypowiedź	Twitter	0	0		AniaaJanik	Neutralny	Nieokreślona		0						0	45	0	3	0	RT @BartStaszewski: Przemarźnięci i wtuleni w siebie. Tylko pięcioletnia Elena miała buty. Choruje na epilepsje i nie ma leków. Pokazywali…	https://twitter.com/AniaaJanik/status/1461808557918232580	Twitter		sm_b7a3c1550e1cd2b1030c8d667c12c586
2021-11-19 22:13:55	Portale	Artykuł	?	10	1	Okazuje się, że napady padaczkowe u mężczyzny spowodowane są śmiercią tasiemców w jego mózgu	Lara Turner, Jamie Cobb, Tracy Howe	Neutralny	Nieokreślona		0						0	0	0	0	0	Zbliżenie na skoleks lub w pełni dojrzałą głowę tasiemca wieprzowego. Co ciekawe, wągrzyca ma miejsce, gdy tasiemce nie mają szans na dorosłość. zdjęcie Roberto Galindo / Wikimedia Commons Napad może być przerażającym doświadczeniem bez względu na to, co się stanie, b Dla jednego nieszczęśnika Doświadczenie to pogłębiło odkrycie, że główną przyczyną były martwe cysty tasiemca, które tkwiły w jego…	https://www.biegowelove.pl/okazuje-sie-ze-napady-padaczkowe-u-mezczyzny-spowodowane-sa-smiercia-tasiemcow-w-jego-mozgu/	www.biegowelove.pl	5451484914418597280	art_92817682d9f9e6da8fc8e6a44ff14d0c	https://i.kinja-img.com/gawker-media/image/upload/c_fill,f_auto,fl_progressive,g_center,h_675,pg_1,q_80,w_1200/2e0a0babe0ac51e43b4bc056e965fbf1.jpg
2021-11-19 22:00:18	Mikroblogi	Komentarz	wykop.pl	50	2		Shmoikel	Neutralny	Mężczyzna		0									0		@usprawniacz: ja oglądałem dalej, chwile po tym ataku podjechała autem w pełnym zdrowiu, to był atak histerii, a nie padaczki.	https://www.wykop.pl/link/6373617#comment-98772325	wykop.pl		sm_18b1134d07e4f65f48cb8b05976e6389
2021-11-19 21:00:44	Społeczności	Wypowiedź	Facebook	31	2		Mamy Mamom	Neutralny	Kobieta		1	0	0	0	0	0		0		202571	0	Witam .Drogie mamy proszę o radę nie hejt sama już nie wiem co mam zrobić .Dowiedziałam się że jestem w ciąży 4 tydz kolejna wizyta w grudniu by zobaczyć czy serce ❤️ bije lekarz kazał mi się dobrze zastanowić bo jeśli będzie wszystko w porządku to znaczy jeśli ciąża się rozwija chce mi wystawić L4ze względu na komplikacje w poprzednich ciążach i na moją epilepsije .Mam ogromny problem mam umowę …	https://www.facebook.com/107168612669765_4666014643451783	Facebook		sm_cea9649d544661875bc7869e6daeea06
2021-11-19 20:11:41	Portale	Artykuł	Kurier Lubelski	15252	1982	Jemioła na drzewach w Chełmie panoszy się od wielu lat. Miasto obecnie prowadzi walkę z tym półpasożytem	Jolanta Masiewicz	Neutralny	Nieokreślona		0						0	0	0	0	0	W ostatnich dniach na osiedlach Dyrekcja Dolna oraz Dyrekcja Górna w Chełmie przeprowadzone zostały zabiegi pielęgnacyjne drzew polegające na usunięciu półpasożyta, jakim jest jemioła. To kolejny etap walki z jemiołą w mieście, która niestety jest wszędzie - nie oszczędza żadnego drzewa. Problem jemioły w Chełmie, narastał od wielu lat, ponieważ dotąd nie podejmowano walki z tym półpasożytem. W u…	https://kurierlubelski.pl/jemiola-na-drzewach-w-chelmie-panoszy-sie-od-wielu-lat-miasto-obecnie-prowadzi-walke-z-tym-polpasozytem/ar/c8-15911939	Kurier Lubelski	1241641643816593975	art_64ddddf70725d70df1fa75b87272200a	https://d-art.ppstatic.pl/kadry/k/r/1/66/51/6197e963ee6ee_o_original.jpg
2021-11-19 19:43:27	Portale	Artykuł	Bomega	10	1	Bieg z przeszkodami po… galerii handlowej. I to charytatywny!		Neutralny	Nieokreślona		0						0	0	0	0	0	A A A Adrenaline Rush razem z Galerią Mazovia zaprasza na drugą edycję charytatywnego biegu z przeszkodami, który odbędzie się w budynku Galerii Handlowej. Tym razem zbierane będą fundusze na protezę ręki dla 7-letniego chłopca. Trasa, jaką zaplanowano podczas charytatywnego biegu z przeszkodami, który odbędzie się w niedzielę, 5 grudnia w godz. 9.30-14 , wyniesie 1450 metrów, a poprowadzi przez …	https://bomega.pl/bieg-z-przeszkodami-po-galerii-handlowej-i-to-charytatywny	Bomega	-7835270437214104194	art_5174c9c6c52679e0636d3e6b5ca87e3d	https://bomega.pl/wp-content/uploads/2021/11/1200x900-1.jpg
2021-11-19 19:36:35	Portale	Artykuł	Lubuskie - Nasze miasto	820	106	Grają, aby pomóc chorej Nicoli. Tęcza Krosno Odrzańskie włączyła się do akcji	Szymon Kozica	Neutralny	Nieokreślona											0		U Nicoli Kowalewicz z Zielonej Góry zdiagnozowano mózgowe porażenie dziecięce, oczopląs, wiotkość mięśni, zmiany padaczkowe. Dziewczynka jest pod stałą kontrolą poradni neurologicznej, kardiologa i okulisty. Ma problemy z raczkowaniem, siedzeniem. Zmaga się z silnym napięciem kończyn dolnych, wymagających codziennych zabiegów rehabilitacyjnych Akcja „Gramy dla Nicoli” to sprawka Damiana Perwiński…	https://lubuskie.naszemiasto.pl/graja-aby-pomoc-chorej-nicoli-tecza-krosno-odrzanskie/ar/c2-8554967	Lubuskie - Nasze miasto		art_ffe31f9e9b7bed1bc4a436427fb54967	https://d-art.ppstatic.pl/kadry/art-art/6e/4f/22225159_689075471_large.jpg
2021-11-19 19:15:30	Portale	Artykuł	Konecki24.pl	653	84	Kacperek z Czerwonej Woli-Kolonii potrzebuje naszej pomocy	Kacperek Mazur	Neutralny	Nieokreślona		0						0	0	0	0	0	W gminie Słupia Konecka mieszka niespełna 2-letni Kacperek, który potrzebuje naszej pomocy. Kacperek Mazur z Czerwonej Woli-Kolonii urodził się jako zdrowy chłopiec. Otrzymał maksymalną liczbę 10 punktów w skali Apgar. Niestety, radość rodziny trwała krótko. Już po miesiącu pojawiły się pierwsze problemy zdrowotne. Po wielu badaniach, hospitalizacji i rozłące z rodziną, padła diagnoza. 2-letni ob…	https://konecki24.pl/artykul/kacperek-z-czerwonej/1243969	Konecki24.pl	-9176481577386850650	art_9917790743f7eb30cb328bf7fae69db3	https://cdn.cmc-gallery.pl/static/files/gallery/179/1243969_1637330732.jpg
2021-11-19 18:59:48	Filmy	Komentarz	YouTube	0	0		n1ger	Neutralny	Mężczyzna		1						0	0	0	0	0	Pokazałem to koledze z epilepsją, teraz chodzi po ścianach	http://youtube.com/watch?v=NB9rxmeO6pU&lc=Ugx78UniqfV08XaAKaF4AaABAg	YouTube		sm_a42a4812381e33b6fba56ea54117539f
2021-11-19 18:56:05	Mikroblogi	Wypowiedź	Twitter	37	1		hikimiru	Neutralny	Nieokreślona		0						0	27	0	119	0	RT @BartStaszewski: Przemarźnięci i wtuleni w siebie. Tylko pięcioletnia Elena miała buty. Choruje na epilepsje i nie ma leków. Pokazywali…	https://twitter.com/hikimiru/status/1461755171780935690	Twitter		sm_309742eb0a9388d585093fef7f73201d
2021-11-19 18:49:54	Mikroblogi	Wypowiedź	Twitter	232	11		toronmag	Neutralny	Nieokreślona		0						0	27	0	737	0	RT @BartStaszewski: Przemarźnięci i wtuleni w siebie. Tylko pięcioletnia Elena miała buty. Choruje na epilepsje i nie ma leków. Pokazywali…	https://twitter.com/toronmag/status/1461753616407093257	Twitter		sm_277b6dfece648fcd21699ec89a71364a
2021-11-19 18:41:05	Mikroblogi	Wypowiedź	Twitter	280	14		modrzew027	Neutralny	Nieokreślona		0						0	27	0	889	0	RT @BartStaszewski: Przemarźnięci i wtuleni w siebie. Tylko pięcioletnia Elena miała buty. Choruje na epilepsje i nie ma leków. Pokazywali…	https://twitter.com/modrzew027/status/1461751394935975938	Twitter		sm_24c48edb856a5375695eb64e4c40d802
2021-11-19 18:33:15	Mikroblogi	Wypowiedź	Twitter	745	37		me_unbearable	Neutralny	Nieokreślona		0						0	27	0	2358	0	RT @BartStaszewski: Przemarźnięci i wtuleni w siebie. Tylko pięcioletnia Elena miała buty. Choruje na epilepsje i nie ma leków. Pokazywali…	https://twitter.com/me_unbearable/status/1461749425710247936	Twitter		sm_5c76d2de26bf6654ebbfb40cf7ee9a42
2021-11-19 18:23:06	Mikroblogi	Wypowiedź	Twitter	325	16		Tad_1958	Neutralny	Nieokreślona		0						0	27	0	1029	0	RT @BartStaszewski: Przemarźnięci i wtuleni w siebie. Tylko pięcioletnia Elena miała buty. Choruje na epilepsje i nie ma leków. Pokazywali…	https://twitter.com/Tad_1958/status/1461746869940498434	Twitter		sm_e0a46cf9c17d25681d8671224f5e99e7
2021-11-19 18:21:34	Mikroblogi	Wypowiedź	Twitter	816	40		glorifyday	Neutralny	Nieokreślona		0						0	27	0	2584	0	RT @BartStaszewski: Przemarźnięci i wtuleni w siebie. Tylko pięcioletnia Elena miała buty. Choruje na epilepsje i nie ma leków. Pokazywali…	https://twitter.com/glorifyday/status/1461746483322105858	Twitter		sm_8662f4d97915a4ec63ed6807a8ce06f2
2021-11-19 18:03:43	Mikroblogi	Wypowiedź	Twitter	182	9		AndrzejWNowak1	Neutralny	Nieokreślona		0						0	27	0	579	0	RT @BartStaszewski: Przemarźnięci i wtuleni w siebie. Tylko pięcioletnia Elena miała buty. Choruje na epilepsje i nie ma leków. Pokazywali…	https://twitter.com/AndrzejWNowak1/status/1461741991826530317	Twitter		sm_724da26b03db9234c7b5898b8e8a9bce
2021-11-19 18:00:47	Mikroblogi	Wypowiedź	Twitter	119	5		Magtarlena	Neutralny	Nieokreślona		0						0	27	0	377	0	RT @BartStaszewski: Przemarźnięci i wtuleni w siebie. Tylko pięcioletnia Elena miała buty. Choruje na epilepsje i nie ma leków. Pokazywali…	https://twitter.com/Magtarlena/status/1461741252261650440	Twitter		sm_d97cf86a19f95bc45a5d4a077156a6e0
2021-11-19 17:57:50	Portale	Artykuł	Dziennik Warto Wiedzieć	398	51	Program „Pracujemy!” pomoże w aktywizacji osób z niepełnosprawnościami		Neutralny	Nieokreślona		0						0	0	0	0	0	Stowarzyszenie Niepełnosprawni dla Środowiska EKON zaprasza do udziału w programie „Pracujemy!”, którego celem jest aktywizacja osób z niepełnosprawnościami, które poszukują pracy a także wsparcie zawodowe osób już pracujących. Program potrwa do czerwca 2023 roku. Projekt jest skierowany do grupy: 1000 osób z niepełnosprawnościami pozostającymi bez zatrudnienia 1000 osób z niepełnosprawnościami p…	https://wartowiedziec.pl/polityka-spoleczna/62240-program-pracujemy-pomoze-w-aktywizacji-osob-z-niepelnosprawnosciami	Dziennik Warto Wiedzieć	-4359511671719341274	art_adba7c0c436a57abab105c58ce893eb9	https://wartowiedziec.pl/cache/images/stories/7_P_spoleczna/niepelnosprawna_komputer2_410_310_5.jpg
2021-11-19 17:55:09	Filmy	Komentarz	YouTube	0	0		Zenek Martyniuk	Neutralny	Mężczyzna		0						0	0	0	0	0	To nie trzęsienie tylko padaczka stano	http://youtube.com/watch?v=1yN08kNjSYk&lc=UgxiRrWe1nUL2qiDxpp4AaABAg	YouTube		sm_f993bad28ae62a1ac72b05ed548f2976
2021-11-19 17:47:05	Mikroblogi	Wypowiedź	Twitter	24	1		prettymarcello	Neutralny	Nieokreślona		0						0	27	0	77	0	RT @BartStaszewski: Przemarźnięci i wtuleni w siebie. Tylko pięcioletnia Elena miała buty. Choruje na epilepsje i nie ma leków. Pokazywali…	https://twitter.com/prettymarcello/status/1461737805676265482	Twitter		sm_76033d5c8c2e9a5d7505198435584b9a
2021-11-19 17:38:23	Społeczności	Wypowiedź	Facebook	155	10		Centrum Medyczne AstiMed	Neutralny	Nieokreślona		5	0	0	0	0	0		0		601	0	Dieta ketogenna stanowi dokładne zaprzeczenie współczesnych zaleceń żywieniowych i jest nieodpowiednia dla większości osób, jednak istnieją choroby i wyjątkowe okoliczności, w których ten sposób żywienia może okazać się terapeutyczny. Dieta ketogenna musi być stosowana z właściwych wskazań lekarskich i pod nadzorem neurologa, dietetyka klinicznego, oraz pielęgniarki mówi dr n. med. Iwona Żarnowsk…	https://www.facebook.com/510302945772534_2388374577965352	Facebook		sm_b16e7bdd519bd9b7397a83265d9f842d
2021-11-19 17:31:58	Mikroblogi	Wypowiedź	Twitter	6	0		irenamora3	Neutralny	Nieokreślona		0						0	27	0	21	0	RT @BartStaszewski: Przemarźnięci i wtuleni w siebie. Tylko pięcioletnia Elena miała buty. Choruje na epilepsje i nie ma leków. Pokazywali…	https://twitter.com/irenamora3/status/1461734001580855305	Twitter		sm_01b146bbb40f5eef1d212915baebb07e
2021-11-19 17:12:20	Portale	Artykuł	Polska Zbrojna	10	1	Wiedza, dzięki której możesz uratować życie	Paulina Glińska	Neutralny	Nieokreślona		0						0	0	0	0	0	Błyskawiczna reakcja, sprawdzenie funkcji życiowych i pierwsza pomoc. Wiktoria Wereda, uczennica klasy wojskowej wszystkie te umiejętności zdobyła podczas edukacji wojskowej i szkoleń w straży pożarnej. Ostatnio wykorzystała je w praktyce, pomagając nieprzytomnej pasażerce autobusu. – Udało mi się zachować zimną krew i wszystko skończyło się dobrze – mówi licealistka. Wiktoria Wereda jest uczenni…	http://www.polska-zbrojna.pl/home/articleshow/35819?t=Wiedza-dzieki-ktorej-mozesz-uratowac-zycie	Polska Zbrojna	237886818764029568	art_eeeecca4994003d8a2e1491a2e72eed2	http://www.polska-zbrojna.pl/imageslibrary/GetImage/81976
2021-11-19 16:47:24	Mikroblogi	Wypowiedź	Twitter	753	37		bebibratka	Neutralny	Nieokreślona		0						0	48	0	2383	0	RT @BartStaszewski: Przemarźnięci i wtuleni w siebie. Tylko pięcioletnia Elena miała buty. Choruje na epilepsje i nie ma leków. Pokazywali…	https://twitter.com/bebibratka/status/1461722785915576329	Twitter		sm_2c159aa180da1273991d7de36db0d404
2021-11-19 16:30:03	Mikroblogi	Wypowiedź	Twitter	2003	100		RadioOpornik	Neutralny	Nieokreślona		0						0	9	0	6341	0	RT @BartStaszewski: Przemarźnięci i wtuleni w siebie. Tylko pięcioletnia Elena miała buty. Choruje na epilepsje i nie ma leków. Pokazywali…	https://twitter.com/RadioOpornik/status/1461718422090309637	Twitter		sm_ccf872b2336f113233539edebbff70a1
2021-11-19 16:29:45	Portale	Artykuł	Lubuskie - Nasze miasto	820	106	To będzie mecz, na którym warto być. Prezes Odry Bytom Odrzański wrzuci do puszki 50 złotych za każdą bramkę	Szymon Kozica	Neutralny	Nieokreślona											0		Zorza Ochla zbierała pieniądze na rzecz Nicoli Kowalewicz także w czasie meczu z Dozametem Nowa Sól 23 października Akcja „Gramy dla Nicoli” to sprawka Damiana Perwińskiego, bramkarza Zorzy Ochla. Nicola Kowalewicz z Zielonej Góry to jego sąsiadka, w październiku skończyła dwa latka, od urodzenia potrzebuje pomocy, więc nie mógł pozostać obojętny. - Urodziła się w 24. tygodniu ciąży. Przez pół ro…	https://lubuskie.naszemiasto.pl/to-bedzie-mecz-na-ktorym-warto-byc-prezes-odry-bytom/ar/c2-8554749	Lubuskie - Nasze miasto		art_19969a11a3ced6fa40db66e5c14ddb88	https://d-art.ppstatic.pl/kadry/k/r/fd/ae/6197c00eb2414_o_large.jpg
2021-11-19 16:28:44	Mikroblogi	Wypowiedź	Twitter	150	7		GretaDybowska	Neutralny	Nieokreślona		0						0	9	0	477	0	RT @BartStaszewski: Przemarźnięci i wtuleni w siebie. Tylko pięcioletnia Elena miała buty. Choruje na epilepsje i nie ma leków. Pokazywali…	https://twitter.com/GretaDybowska/status/1461718087565258752	Twitter		sm_6c223abb300444b48c1a94e920d89ed8
2021-11-19 16:26:23	Mikroblogi	Wypowiedź	Twitter	3	0		justynajowita	Neutralny	Nieokreślona		0						0	9	0	12	0	RT @BartStaszewski: Przemarźnięci i wtuleni w siebie. Tylko pięcioletnia Elena miała buty. Choruje na epilepsje i nie ma leków. Pokazywali…	https://twitter.com/justynajowita/status/1461717495971201026	Twitter		sm_05427d07c1f9ee60551e855be14275bd
2021-11-19 16:25:15	Mikroblogi	Wypowiedź	Twitter	57	2		AggaZet	Neutralny	Nieokreślona		0						0	9	0	183	0	RT @BartStaszewski: Przemarźnięci i wtuleni w siebie. Tylko pięcioletnia Elena miała buty. Choruje na epilepsje i nie ma leków. Pokazywali…	https://twitter.com/AggaZet/status/1461717211622653954	Twitter		sm_c04dcae4ae5ccc673fb6765d9d51f214
2021-11-19 16:23:11	Mikroblogi	Wypowiedź	Twitter	725	36		Barbara42712510	Neutralny	Nieokreślona		0						0	9	0	2295	0	RT @BartStaszewski: Przemarźnięci i wtuleni w siebie. Tylko pięcioletnia Elena miała buty. Choruje na epilepsje i nie ma leków. Pokazywali…	https://twitter.com/Barbara42712510/status/1461716692166488065	Twitter		sm_7a29e4c85806c4f09877cfdd2c66c766
2021-11-19 16:22:52	Mikroblogi	Wypowiedź	Twitter	26	1		poli_obserwator	Neutralny	Nieokreślona		0						0	9	0	83	0	RT @BartStaszewski: Przemarźnięci i wtuleni w siebie. Tylko pięcioletnia Elena miała buty. Choruje na epilepsje i nie ma leków. Pokazywali…	https://twitter.com/poli_obserwator/status/1461716613510610945	Twitter		sm_681b98fe6b4086c41befcbdfc6b0e6ab
2021-11-19 16:22:34	Mikroblogi	Wypowiedź	Twitter	290	14		MrGrey17771870	Neutralny	Nieokreślona		0						0	9	0	920	0	RT @BartStaszewski: Przemarźnięci i wtuleni w siebie. Tylko pięcioletnia Elena miała buty. Choruje na epilepsje i nie ma leków. Pokazywali…	https://twitter.com/MrGrey17771870/status/1461716537040121856	Twitter		sm_3fbff77a57811443bb2096e9dea5aa86
2021-11-19 16:21:29	Mikroblogi	Wypowiedź	Twitter	424	21		FpLtickle	Neutralny	Nieokreślona		0						0	9	0	1342	0	RT @BartStaszewski: Przemarźnięci i wtuleni w siebie. Tylko pięcioletnia Elena miała buty. Choruje na epilepsje i nie ma leków. Pokazywali…	https://twitter.com/FpLtickle/status/1461716263793741828	Twitter		sm_99a04c8af1614a49dd704046b9ef52af
2021-11-19 16:20:59	Filmy	Komentarz	YouTube	0	0		Patinka S	Neutralny	Kobieta		0						0	0	0	0	0	Chętnie bym wysłała pieniążki na Biblie (nie nie jestem jakimś okrazca czy jak zwią ) może posłużą im na bletki do tytoniu ale może któryś przeczyta pare stron i jego życie w tym momencie się zmieni … 2 je dzieci pochowałam a 4 ke mi zabrali bo jestem samotna mama z epilepsja przezylam wiele wiem co znaczy upaść na dno sama walczę każdego dnia … przy kamerze starają się być dzielni ale gdyby ktoś…	http://youtube.com/watch?v=-2ZbaeDpoao&lc=UgyHvfDuOexRWtfZueV4AaABAg	YouTube		sm_0277867090ec1e89f806b7f1185383d5
2021-11-19 16:17:14	Mikroblogi	Wypowiedź	Twitter	6087	304		BartStaszewski	Neutralny	Nieokreślona		26						0	9	0	19264	0	Przemarźnięci i wtuleni w siebie. Tylko pięcioletnia Elena miała buty. Choruje na epilepsje i nie ma leków. Pokazywali rany po pałkach pograniczników i ślady po ugryzieniach psów, którymi byli szczuci. Rodzina Kurdów z Duhok. Polski las. Fot. Karol Grygoluk https://t.co/lgUCbctoCE	https://twitter.com/BartStaszewski/status/1461715193076011015	Twitter		sm_d2da5c6e3be14efb5206c3dc161ccf4c	http://pbs.twimg.com/media/FEkOCGyWYAccXS-.jpg
2021-11-19 16:09:44	Portale	Artykuł	ABCzdrowie.pl	59	7	Miał napady padaczki. W jego mózgu zagnieździł się tasiemiec		Neutralny	Nieokreślona		0						0	0	0	0	0	W "New England Journal of Medicine" pojawiło się studium niecodziennego przypadku. 38-letni mężczyzna zaczął mieć ataki padaczkowe, których lekarze nie umieli wytłumaczyć. Dopóki nie odkryli, że przyczyną jest zakażenie pasożytnicze. Zobacz film: "Epidemia chorób mózgu? Co trzeci Polak zagrożony" 38-letni mężczyzna z Bostonu został przewieziony do Massachusetts General Hospital po tym, jak jego ż…	https://portal.abczdrowie.pl/mial-napady-padaczki-w-jego-mozgu-zagniezdzil-sie-tasiemiec	ABCzdrowie.pl	352004226395047835	art_ff0967499f1ba3dfcd5d89f1d4ea8255
2021-11-19 16:05:22	Portale	Artykuł	Bomega	10	1	Poznaj nasze sprawdzone sposoby na stres, nerwy i gorsze samopoczucie!		Neutralny	Nieokreślona		0						0	0	0	0	0	A A A Gorsze samopoczucie ważną informacją W codziennym życiowym pędzie dość często przechodzimy obojętnie obok naszego samopoczucia i zdrowia. Natłok spraw, ciągłe napięcie, brak odpoczynku i słabej jakości jedzenie skutecznie podtrzymują stres na wysokim poziomie. Sygnały wysyłane przez organizm bagatelizujemy, bo przecież “teraz tak trzeba”, “w weekend/wakacje odpocznę”. Odczuwane gorsze samop…	https://bomega.pl/poznaj-nasze-sprawdzone-sposoby-na-stres-nerwy-i-gorsze-samopoczucie	Bomega	-4062751091617518358	art_162575ca4d08ea6ee62955164adc47e8
2021-11-19 16:05:01	Filmy	Wypowiedź	YouTube	24896	2987	Dieta ketogeniczna dla początkujących	Marek Skoczylas	Neutralny	Mężczyzna		2546						21	0	24896	0	85	?? Tutaj znajdziesz suplementy mojej marki ⇒ https://marekskoczylas.pl/ --- ?? Więcej o mojej książce ⇒ http://www.zneutralizujchemie.pl --- ?? W tym miejscu drogą email otrzymasz dostęp do niepublikowanych nigdzie indziej artykułów. Zapisz się na prywatną darmową listę email ⇒ http://bit.ly/lista-email-skoczylas --- ↓ SPIS TREŚCI --- 0:00 Wstęp 1:06 Założenia diety ketogenicznej 2:51 Jadłospis 4…	http://youtube.com/watch?v=KHBU504W5eQ	YouTube		sm_243cb3b8e2d63a59ad216756e76312b3
2021-11-19 15:54:02	Filmy	Komentarz	YouTube	0	0		Stefan Padaczka	Neutralny	Mężczyzna		0						0	0	0	0	0	Przeciez wystarczylo zobaczyc, ze w to wszystko wmieszany jest Tuman i kazdy normalny wiedzial, ze to scam xD	http://youtube.com/watch?v=CRJ3BITPKuE&lc=UgwcQlVmtKerBdwVr354AaABAg	YouTube		sm_58f765b45844c2d0ea9144cff0cf432f
2021-11-19 14:33:40	Mikroblogi	Wypowiedź	Twitter	29	1		_tdsotm_	Neutralny	Nieokreślona		0						0	0	0	93	0	@Dycha_3 Napady padaczkowe, epizody migreny, delirium tremens, zespół Charlesa Bonneta, substancje psychoaktywne (alkohol, narkotyki), wysoka gorączka, znaczne zaburzenia czynności nerek czy wątroby, zapalenie opon mózgowo-rdzeniowych, hipoglikemia, hiponatremia, deprywacja sensoryczna.	https://twitter.com/_tdsotm_/status/1461689130786734082	Twitter		sm_3567c52847c3b3c436b1a586bf440a93
2021-11-19 14:13:40	Społeczności	Wypowiedź	Facebook	0	0		Bialskie Forum	Neutralny	Nieokreślona		0	0	0	0	0	0		0		1851	0	Gdyby nie błyskawiczna interwencja mundurowych z terespolskiego komisariatu mogłoby dojść do tragedii. Wczoraj policjanci wydobyli z głębokiego rowu melioracyjnego mężczyznę, który znalazł się tam po ataku padaczki ...	https://www.facebook.com/147781621986995_4366896916742090	Facebook		sm_8e3c1a46d39cad6dd96147e582397364
2021-11-19 14:08:10	Portale	Artykuł	Salon24	10753	1397	Ostrzeżenie przed niebezpieczną propagandą! Ważne dla życia i zdrowia!		Neutralny	Nieokreślona		0						0	0	0	0	0	Rafał A. Ziemkiewicz, pisarz, publicysta i - ostatnio - również celebryta, nagrał na yt kolejny film, w którym odnosi się do kwestii ewentualnych obostrzeń w związku z jedyną ważną chorobą. Film jak film - Ziemkiewicz od pewnego czasu nagrywa coś, co nazywa "Akademią Zdrowego Rozsądku", więc widać, że orbita, po której się porusza, znajduje się na bardzo wysoko umiejscowionej trajektorii. Cóż - k…	http://www.salon24.pl/u/polityka-od-kuchni/1182500,ostrzezenie-przed-niebezpieczna-propaganda-wazne-dla-zycia-i-zdrowia	Salon24	198758076984224837	art_29d93c95341c67d157567962c108a58f
2021-11-19 14:02:00	Portale	Artykuł	Busko Zdrój - Rozrywka	1488	193	Projekt dla osób niepełnosprawnych 'Pracujemy'		Neutralny	Nieokreślona		0						0	0	0	0	0	Stowarzyszenie "Niepełnosprawni dla Środowiska EKON" realizuje Projekt aktywizacji i wsparcia zawodowego osób z niepełnosprawnością. Czas realizacji projektu: od 1 marca 2021r. do 30 czerwca 2023r. Realizator działań: Stowarzyszenie Niepełnosprawni dla Środowiska EKON Zadanie 1 - Aktywizacja zawodowa dla 1000 niepracujących osób z niepełnosprawnościami Zadanie 2 - Wsparcie dla 1000 pracujących os…	http://busko.net.pl/projekt-dla-osob-niepelnosprawnych-pracujemy,,1,,,1,33460,n.html	Busko Zdrój - Rozrywka	-5983002690325846763	art_d0a4c16d6fb77b6861daedf991cd455c	http://swietokrzyskie.info/wiadomosci/img.php?src=/wiadomosci/foto/2021_11/praca_dla_osob_niepelnosprawnych.jpg&w=500
2021-11-19 13:43:48	Mikroblogi	Wypowiedź	Twitter	652	32		up_togetloki	Neutralny	Nieokreślona		0						0	0	0	2065	0	@g_franek @atencjuwa @SosaCha00740060 @LukaszBok Bliska mi osoba ma cukrzycę, padaczkę i przewlekłą obturacyjną chorobę płuc. Jest już po trzech dawkach szczepionki. Można?	https://twitter.com/up_togetloki/status/1461676582938955776	Twitter		sm_4f6e72bb87036a242305b640e6353ea4
2021-11-19 13:38:09	Filmy	Komentarz	YouTube	0	0		Mariusz Wilczek	Neutralny	Mężczyzna		0						0	0	0	0	0	Ten program zawsze był porażka. Zaproszeni goście mają przerywane wypowiedzi po dwóch słowach. Poszkodowani po trzech słowach. O I taki jarmark. Padaczka jakich mało.	http://youtube.com/watch?v=dsEk6qaxiSA&lc=UgxVhpnZ2TelwhuF48l4AaABAg	YouTube		sm_89f5a0ea78e782f10573f1629daa9289
2021-11-19 13:27:08	Portale	Artykuł	czecho.pl - Wiadomości	884	114	Co to jest CBD? - sklep konopny w Bielsku-Białej		Neutralny	Nieokreślona		0						0	0	0	0	0	CBD jest to kannabidiol, czyli związek chemiczny z grupy kannabinoidów znajdujący się w konopi siewnej. Jest głównym składnikiem oleju CBD, Kannabidiol - najbardziej popularny i jednocześnie najlepiej przebadany kannabinoid. Bardzo popularne ostatnimi czasy olejki CBD, czym tak naprawdę są? Oleje CBD są to ekstrakty z wysokiej jakości kwiatów konopi siewnej (Canabis Sativa L.), które zawierają ka…	https://www.czecho.pl/zdrowie/35462-co-to-jest-cbd-sklep-konopny-w-bielsku-bialej-bielsko-biala	czecho.pl - Wiadomości	-6903041265376147583	art_318268bace21e1c69e1dfdbb6b466133	https://img.czecho.pl/ib/9b1ebac2786c4397476c8bfc4596bc3a/4/0/8/468/348/2021/11/co_to_jest_cbd_sklep_konopny_w_bielsku_bialej_dea5.png
2021-11-19 13:16:17	Filmy	Komentarz	YouTube	0	0		Koala Gaming	Neutralny	Nieokreślona		0						0	0	0	0	0	@Mateusz Burtan weś się ogarnij bo ci padaka weszła i co masz problem że ktoś niewie i ktoś może się nazywać mysz a mieć psa na prof więc wiesz i Jusz nie będziesz miał padali kidosie i padaczkowcu	http://youtube.com/watch?v=bd_WU3V6p_w&lc=UgzEa1bDDmxMrd-E22N4AaABAg.9UtwNwoWmvL9Uvl8DSB0A2	YouTube		sm_bec8cee8f8f6317e95d99642a8f22e0d
2021-11-19 12:54:08	Filmy	Komentarz	YouTube	0	0		Basia Idziak	Neutralny	Kobieta		1						0	0	0	0	0	Kto by ryzykował żeby szpieg był chory na padaczkę? Ja myślę, że czymś mogła handlować, coś przewozić.	http://youtube.com/watch?v=XykM84yWHuA&lc=Ugy6xyz57hnesQu7BbR4AaABAg	YouTube		sm_e450f09752035c8a7cf45c6af0d5716a
2021-11-19 12:45:31	Mikroblogi	Wypowiedź	Twitter	206	10		twstarakpopiara	Neutralny	Nieokreślona		1						0	0	0	653	0	@respect_jorgen JA MYSLALAM ZE NIE DAM RADY wkurwailo mnie jak ona tak biegala ze epilepsji mozna bylo dostac	https://twitter.com/twstarakpopiara/status/1461661913558011907	Twitter		sm_c771bf8367a98f4ad4819f00dbfb6623
2021-11-19 11:43:52	Mikroblogi	Wypowiedź	Twitter	10	0		orzechuuuwa	Neutralny	Nieokreślona		0						0	0	0	34	0	moja zjebana siostra cioteczna zamiast brac leki na padaczke to caly czas chleje i pali japierdole xd	https://twitter.com/orzechuuuwa/status/1461646398403883012	Twitter		sm_359ce3dc4268ab9ddda7a68c17814f47
2021-11-19 11:40:44	Społeczności	Wypowiedź	Facebook	1466	102		Szkoła Podstawowa im. ks. Wawrzyńca Bochenka w Czeszowie	Neutralny	Nieokreślona		14	2	0	0	0	0		11		689	1	Szlachetna Paczka 2021 ruszyła! W każdym z nas tkwi moc czynienia dobra! Historia Rodziny Pani Beata (72 ) mieszka z synem Grzegorzem (38) oraz z siostrą Jolantą (75) . Rodzina mieszka w domu na wsi. Pani Beata od zawsze samodzielnie opiekuje się synem (nigdy nie miała pomocy od ojca), który ma orzeczenie o niepełnosprawności w stopniu znacznym oraz cierpi na padaczkę. Pani Beata sama ma problemy…	https://www.facebook.com/1436040483277188_558812885422138	Facebook		sm_8ebc04af19c473d5d44605262d1bd158
2021-11-19 11:17:29	Portale	Artykuł	Radio ZET	42903	5577	Bełkotał, miał drgawki. Skany mózgu ujawniły szokującą prawdę	Monika Karbarczyk	Neutralny	Nieokreślona		0						0	0	0	0	0	Mężczyzna trafił do szpitala z powodu dziwnego zachowania: bełkotał, miał drgawki, był zdezorientowany. Skany mózgu ujawniły szokującą prawdę. Mężczyzna miał w głowie niemiłego lokatora. 38-letni mężczyzna z Bostonu (USA) trafił do szpitala. Powodem hospitalizacji było dziwne zachowanie mężczyzny: bełkotał, miał drgawki, był zdezorientowany, gdy ratownicy próbowali mu pomóc, stał się agresywny. B…	https://zdrowie.radiozet.pl/Choroby/Historia-choroby/Belkotal-mial-drgawki.-Skany-mozgu-ujawnily-szokujaca-prawde	Radio ZET	2685740765262452626	art_30754fde5f5c19d20e2011c2ea04cbf3	https://gfx.zdrowie.radiozet.pl/var/radiozetzdrowie/storage/images/choroby/historia-choroby/belkotal-mial-drgawki.-skany-mozgu-ujawnily-szokujaca-prawde/3827009-1-pol-PL/Belkotal-mial-drgawki.-Skany-mozgu-ujawnily-szokujaca-prawde_article.jpg
2021-11-19 10:43:58	Filmy	Komentarz	YouTube	0	0		Krzysztof Sowiński	Neutralny	Mężczyzna		4						0	0	0	0	0	Proszę o modlitqwę za mnie i moją żonę lub jakąkolwiek pomoc. Jesteśmy niepełnosprawni, bezrobotni i w trudnej sytuacji finansowej, bez perspektyw na zmianę. Ja jestem epileptykiem ślepym na prawe oko, żona po wypadku w pracy gdzie urwało jej prawy kciuk, nie jest psychicznie zdolna podjąć pracy. Systemowej pomocy z ZUS nam odmówiono. MOPS odpada, kontakt z nimi jest zbyt toksyczny. W każdym razi…	http://youtube.com/watch?v=U9m7OlxQ_JE&lc=UgxMxcw3jhTCVSIP-fh4AaABAg	YouTube		sm_8c63cbb8984b5c2b89e929226ca093ce
2021-11-19 10:18:35	Portale	Artykuł	?	912	118	Terespolscy policjanci uratowali mężczyznę przed wychłodzeniem	Mariusz Szepard	Neutralny	Nieokreślona		0						0	0	0	0	0	Gdyby nie błyskawiczna interwencja mundurowych z terespolskiego komisariatu mogłoby dojść do tragedii. Wczoraj policjanci wydobyli z głębokiego rowu melioracyjnego mężczyznę, który znalazł się tam po ataku padaczki. Znajdował się kilkanaście metrów od ulicy w gęstych zaroślach i nie był w stanie wydostać się na zewnątrz. Był wychłodzony i zmęczony. Policjanci udzielili mu pierwszej pomocy i przek…	https://www.bialskieforum.pl/terespolscy-policjanci-uratowali-mezczyzne-przed-wychlodzeniem/	www.bialskieforum.pl	8403129470681235722	art_151e45463d25f4cb67efea4bd69574d8	https://i1.wp.com/www.bialskieforum.pl/wp-content/uploads/2021/11/Terespolscy-policjanci-uratowali-mezczyzne-przed-wychlodzeniem.jpg?w=1200&ssl=1
2021-11-19 10:08:50	Społeczności	Wypowiedź	Facebook	1582	110		Pokusa	Neutralny	Nieokreślona		31	16	0	0	0	0		4		13318	5	Zbliża się ?? Sylwester - najbardziej ?? stresujący czas w roku dla naszych zwierzaków. Olejek CBD ?? zrelaksuje i złagodzi stres związany z wystrzałami ?? fajerwerków. Co jeszcze daje ?? psu ten cudowny olejek? ?? ?? odstresowuje ?? wspiera układ kostno - stawowy ?? wzmacnia układ immunologiczny ?? wzmacnia działanie systemu sercowo-naczyniowego ?? hamuje rozwój komórek nowotworowych ?? reguluje…	https://www.facebook.com/335463146641040_1833999176787422	Facebook		sm_b8e90df1030e01a3da1864cebfcb084e
2021-11-19 09:48:10	Mikroblogi	Wypowiedź	Twitter	1321	66		ToNieTaEla	Neutralny	Nieokreślona		17						0	0	0	4182	0	@ArturDziambor Zakładanie opasek przez cukrzyków jest ok? Zakładanie opasek przez epileptyków jest ok? Noszenie kamizelek odblaskowych po zmroku jest ok? Zakładanie czepka na basenie jest ok? Panie, wróć pan do lasu , biegaj nago i nikt nie będzie Pana prześladował...no, może jakiś jelonek.	https://twitter.com/ToNieTaEla/status/1461617282002661377	Twitter		sm_5fbc0b14700ed2c30df6fff6e5596ac0
2021-11-19 09:45:03	Mikroblogi	Wypowiedź	Twitter	259	12		CeMoi34499640	Neutralny	Nieokreślona		1						0	0	0	822	0	@Tylko_Jula No my młodego jeszcze nie zaszczepilismy, mamy mocny bol głowy, u nas padaczka poszczepienna... wciąż się zastanawiamy co dla niego grozniejsze... póki co zamknelismy się w domu... A to niestety najgorsza opcja z możliwych... idzie zwariować	https://twitter.com/CeMoi34499640/status/1461616498498232324	Twitter		sm_a1ecd5c6cfc6b056ffcf5461f2d86027
2021-11-19 09:37:26	Społeczności	Wypowiedź	Facebook	487	34		Radio Biper	Neutralny	Nieokreślona		14	4	0	0	0	0		0		10547	1	Gdyby nie błyskawiczna interwencja mundurowych ?? ??	https://www.facebook.com/131794483650357_2112362045593581	Facebook		sm_6c8df860b428a0800208f9675ceeacaa
2021-11-19 08:44:55	Portale	Artykuł	Radio RDN Małopolska	327	42	Jak zdrowo i skutecznie schudnąć – wywiad z dietetykiem ketogenicznym		Neutralny	Nieokreślona		0						0	0	0	0	0	Walka z nadprogramowymi kilogramami nie jest łatwym zadaniem. Każdy, kto kiedykolwiek zmagał się z nadwagą czy otyłością doskonale wie, że znalezienie skutecznej diety graniczy z cudem. Dziesiątki różnych diet i cateringów dietetycznych, setki dietetyków o różnym podejściu do zdrowej diety – jest z czego wybierać. W ostatnich miesiącach bardzo dużą popularnością cieszy się dieta ketogeniczna, któ…	https://www.rdn.pl/news/jak-zdrowo-i-skutecznie-schudnac-wywiad-z-dietetykiem-ketogenicznym	Radio RDN Małopolska	2534227857119678587	art_c9252e7bdb31924bce2a4e623964acbc	https://www.rdn.pl/wp-content/uploads/2021/11/zdj2-300x200.jpg
2021-11-19 08:22:34	Portale	Artykuł	Naszemiasto - Wydarzenia	159130	19956	Kolejki w Opolu do Neurologa Dziecięcego na NFZ. Terminy na 19.11.2021		Neutralny	Nieokreślona		0						0	0	0	0	0	Jak długo trzeba czekać na wizytę do Neurologa Dziecięcego w Opolu? Przedstawiamy listę ośrodków, gdzie dostaniesz się do lekarza najszybciej na NFZ w pobliżu swojego miejsca zamieszkania. Sprawdź proponowane przez nas miejsca, by nie czekać na wizytę do Neurologa Dziecięcego zbyt długo. Gdzie w Opolu dostaniesz się do Neurologa Dziecięcego najszybciej? Kolejki na NFZ do Neurologa Dziecięcego w O…	https://opole.naszemiasto.pl/kolejki-w-opolu-do-neurologadzieciecego-na-nfz-terminy-na-19112021/ar/c14p1-20616899	Naszemiasto - Wydarzenia	4937701301378226431	art_8b5ee087896566f94eb11a7d8ddaee4c	https://d-art.ppstatic.pl/kadry/art-art/09/89/20616899_688981473_original.jpg
2021-11-19 07:53:37	Portale	Artykuł	Bydgoszcz - Nasze miasto	158973	19948	Neurolog Dziecięcy na NFZ w Bydgoszczy. Dane aktualne na 19.11.2021. Sprawdź		Neutralny	Nieokreślona		0						0	0	0	0	0	Chcesz dostać się na wizytę do Neurologa Dziecięcego możliwie, jak najszybciej? Przedstawiamy listę placówek, gdzie terminy oczekiwania na wizytę do lekarza w Bydgoszczy są najkrótsze. Zwykle na termin do specjalisty trzeba długo czekać. Nie sprawdzamy jednak zwykle wszystkich możliwości. Zobacz naszą listę, dzięki której dostaniesz się do Neurologa Dziecięcego w Bydgoszczy najszybciej. Kolejki n…	https://bydgoszcz.naszemiasto.pl/neurologdzieciecy-na-nfz-w-bydgoszczy-dane-aktualne-na-19112021-sprawdz/ar/c14p1-20519821	Bydgoszcz - Nasze miasto	-5697510693474204327	art_7d668ddf32e887271323330d7ee690bb	https://d-art.ppstatic.pl/kadry/art-art/a2/ad/20519821_688979807_original.jpg
2021-11-19 07:53:37	Portale	Artykuł	Bydgoszcz - Nasze miasto	158973	19948	Kolejki w Bydgoszczy do Neurologa na NFZ. Terminy na 19.11.2021		Neutralny	Nieokreślona		0						0	0	0	0	0	Jak długo trzeba czekać na wizytę do Neurologa w Bydgoszczy? Przedstawiamy listę ośrodków, gdzie dostaniesz się do lekarza najszybciej na NFZ w pobliżu swojego miejsca zamieszkania. Sprawdź proponowane przez nas miejsca, by nie czekać na wizytę do Neurologa zbyt długo. Gdzie w Bydgoszczy dostaniesz się do Neurologa najszybciej? Kolejki na NFZ do Neurologa w Bydgoszczy - stan na 19.11.2021 UWAGA! …	https://bydgoszcz.naszemiasto.pl/kolejki-w-bydgoszczy-do-neurologa-na-nfz-terminy-na-19112021/ar/c14p1-20519819	Bydgoszcz - Nasze miasto	6090897648340736955	art_84c2e8935d932e4fa0f3f30016bd79fe	https://d-art.ppstatic.pl/kadry/art-art/6f/8a/20519819_688979803_original.jpg
2021-11-19 05:03:58	Mikroblogi	Wypowiedź	Twitter	4	0		PotatoEpileptic	Neutralny	Nieokreślona		0						0	518	0	14	0	RT @jojischeerios: HOT PPL STREAM SPLIT BY NIKI !!! https://t.co/mmnHHHUdVS	https://twitter.com/PotatoEpileptic/status/1461545760676139008	Twitter		sm_2ec2a8a3c583327f9386d09b618b63fd	http://pbs.twimg.com/media/FEc5ZhoUcAQx5IP.jpg
2021-11-19 03:33:43	Społeczności	Komentarz	Facebook	0	0		Facebook guests	Neutralny	Nieokreślona		0	0	0	0	0	0				0		Kochani 2 dzieci pochowałem ??które są już Aniołkami w niebie??tak naprawdę to nikt nie wie co ja przechodzę i przechodziłem ??kto stracił dzieci ten Wie jaki to ból i nigdy nie przestanie boleć ??Wiki Moja Jedyna Córeczka która została na tym świecie, Moja Miłość dla Niej zrobię Wszystko jak każdy tata i mama dla swojego dziecka nawet to, że się poniżam i proszę o Pomoc dla Niej na prywatną reha…	https://www.facebook.com/63563473556_10159272365533557	Facebook		sm_59b253cf3597490fa45d5941b49c83e0
2021-11-19 02:41:06	Fora	Wypowiedź	Reddit	51720	2586	Gdzie jeszcze szukać mieszkania na wynajem?	Morricorne	Nieokreślony	Nieokreślona		14						0			0	5	Szukam mieszkania do wynajęcia. Typu kawalerka, maksymalnie dwa pokoje, łazienka. Najlepiej z centralnym ogrzewaniem. Bo jestem osobą niepełnosprawną. I chciałbym uniknąć palenia w piecu. Pracuję na podstawie umowy o pracę. Oraz opiekuję się inną osobą niepełnosprawną chorą na padaczkę. Która nie może samodzielnie w pełni funkcjonować. Chodzę na nocne zmiany, a w dzień odsypiam kilka godzin i opi…	https://www.reddit.com/r/Polska/comments/qx54hy/gdzie_jeszcze_szukać_mieszkania_na_wynajem/	Reddit		sm_3071042bffe45c4a283793c00ef5ea19
2021-11-19 02:09:04	Filmy	Komentarz	YouTube	0	0		Stefan Padaczka	Neutralny	Mężczyzna		8						0	0	0	0	0	Kasjusz "duze rekawice i boks" Zycinski XD	http://youtube.com/watch?v=CHEHF2RvIqs&lc=Ugy1CujemRD5E-jR0a94AaABAg	YouTube		sm_9c6a7628183a739bfe3e3185f1222889
2021-11-19 01:44:43	Filmy	Komentarz	YouTube	0	0		Jarek Ziedarski	Neutralny	Mężczyzna		2						0	0	0	0	0	A skąd taka arogancja u pani ? Oraz ignorancja ! Wirus HIV nie jest pochodzenia naturalnego został wytresowany sztucznie w laboratoriach wojskowych RPA jako broń biologiczna apartheidu ! 1980r ! Tajne bazy naukowe broni biologicznej ZSRS ,Stepnogorsk i Swierdlowsk<br>Fabryki wąglika płucnego oraz nano Rycyna ,mutacje i eksperymenty z bronią biologiczną w kapsułach orbitalnych przestrzeni kosmiczn…	http://youtube.com/watch?v=Axmuya-r_I4&lc=UgzowA78z4jZ_CNi1GJ4AaABAg.9UuD26uqkWc9UuX-5ZXKkd	YouTube		sm_627fc38576c44dd849341f0889279445
2021-11-19 01:21:48	Filmy	Komentarz	YouTube	0	0		Katarzyna Jagieniak	Neutralny	Kobieta		0						0	0	0	0	0	Powinniście ostrzegać epileptyków na początku każdego filmu z "migoczącymi" światłami ??	http://youtube.com/watch?v=1jRlRJ65-Z0&lc=UgyeXE-qp1YSw455zYZ4AaABAg	YouTube		sm_b2be63e2aef818d84e30733e27b2e957
2021-11-19 00:19:01	Portale	Artykuł	Sucha24.pl	235	30	Olejki CBD dla zwierząt - właściwości	Olejki Cbd	Neutralny	Nieokreślona		0						0	0	0	0	0	CBD jest jednym z kannabinoidów naturalnie występujących w konopi siewnej. Wykorzystywany jest przede wszystkim, jako składnik wielu produktów medycznych i kosmetycznych bądź, jako suplement diety. Coraz częściej również właściciele zwierząt decydują się na wzbogacenie diety swojego pupila olejem CBD, w celu złagodzenia bądź zapobiegania różnego rodzaju dolegliwościom. Jaki wpływ na zdrowie zwier…	https://sucha24.pl/artykul/olejki-cbd-dla-zwierzat/758166	Sucha24.pl	2809442905130907257	art_5b2ea642c5afcc4e759842f8805a3ff3	https://cdn.cmc-gallery.pl/static/files/gallery/502/758166_1637243499.jpg
2021-11-19 00:12:02	Filmy	Komentarz	YouTube	0	0		Dawid Sz	Neutralny	Mężczyzna		1						0	0	0	0	0	<a href="https://www.youtube.com/watch?v=VZUNs2lt-1M&t=1m15s">1:15</a> manipulacja słowem, pytanie nasuwa odpowiedz .. tak ku*** są i będą, bo nie mogą się ruszysz rozumiesz <a href="https://www.youtube.com/watch?v=VZUNs2lt-1M&t=1m29s">1:29</a> w ubiegłym roku hhaha co mnie to kobnieto to jest Spisek a nie przypadek cały TVP ... ludzie miga światło, TVP chce was zabić a może widz ma EPILEPSJE gen…	http://youtube.com/watch?v=VZUNs2lt-1M&lc=Ugwa6GWbsVaMUbUfe_V4AaABAg.9Uu03eNeySl9UuMOI7PBms	YouTube		sm_6f42cbda609eb60659db4e86528ef345
2021-11-18 23:35:37	Filmy	Komentarz	YouTube	0	0		maciejadamkowski maciejadamkowski	Neutralny	Nieokreślona		7						0	0	0	0	0	Wena na gotowanie??????Ryż z torebki,znowu padaczka??Obiad betoniarka??Nie bierz się za kuchnie,pls,totalna porażka.	http://youtube.com/watch?v=DZ2K_6k2Pq4&lc=UgwTlSfHbmH54mnlb5l4AaABAg	YouTube		sm_3f4eac654c0c6720724efde791579240
2021-11-18 22:59:34	Mikroblogi	Wypowiedź	Twitter	540	27	Karolina K (Caro_mama_Tosi)	Karolina K (Caro_mama_Tosi)	Neutralny	Kobieta		2						0	0	0	1709	1	@pogromcatuska @Ultra1979Danuta @adamidmark Ale największe wyzwanie to kot z padaczką. Kubuś nie miał nóżki tylnej lewej i padaczkę. Całe życie na lekach, ostatnio luminal, bo dzień przerwy i atak. Przeżył 12 lat, był mądry i kochany.	https://twitter.com/Caro_mama_Tosi/status/1461454055839051776	Twitter		sm_f4ccf57a86de338103002191f52a29a1
2021-11-18 22:41:17	Portale	Artykuł	Bialanews.pl	912	118	Dostał ataku padaczki i wpadł do rowu. Przed wychłodzeniem uratowali go terespolscy policjanci	Kmp Biała Podlaska	Neutralny	Nieokreślona		0						0	0	0	0	0	Policjanci z terespolskiego komisariatu uratowali mężczyznę przed tragedią. 41-latek wpadł do rowu melioracyjnego w wyniku ataku padaczki. Znajdował się kilkanaście metrów od ulicy w gęstych zaroślach i nie był w stanie wydostać się na zewnątrz. Znaleziony przez mundurowych mężczyzna był wychłodzony i zmęczony. Gdyby nie błyskawiczna interwencja policjantów, mogłoby dojść do tragedii. Do zdarzeni…	https://bialanews.pl/dostal-ataku-padaczki-i-wpadl-do-rowu-przed-wychlodzeniem-uratowali-go-terespolscy-policjanci/	Bialanews.pl	7985324862190139204	art_73fe09709b0c932f3e4edf35779442b4	https://bialanews.pl/wp-content/uploads/2021/11/343-193386.jpg.webp
2021-11-18 22:12:04	Społeczności	Komentarz	Facebook	6552	458		Facebook guests	Neutralny	Nieokreślona		78	5	0	0	1	3				0		Dlaczego do ciężkiego diabła mówi się negatywnie o osobach nie zaszczepionych jako o tych, którzy są anty szczepionkowcami.Przeciez duza osób na przykład osoby z padaczka na tle infekcji przy temperaturze 37 maja atak, który może pozbawić ich życia/ mój syn.Duza ilość chorób wyklucza szczepienia, ale władz to nie obchodzi! Zamknijcie szkoły, żłobki i przedszkola oraz dajcie zakaz wloczenia się ba…	https://www.facebook.com/266358044374_10159784033134375	Facebook		sm_4fb024e15b0cc7bdc7fa13d22a179f99
2021-11-18 22:00:15	Filmy	Komentarz	YouTube	0	0		Jan Jan	Neutralny	Mężczyzna		0						0	0	0	0	0	@anna m Ania agresywnie broni własnego ego ;-) Deprecjonuje adwersarza który ośmielił się wyrazić głos zdrowego rozsądku ;-)<br>Najwyraźniej też usłyszała w swojej głowie głos i ustaliła że "nie ma możliwości aby to był ktoś inny niż Bóg". I co? Należało temu przytaknąć i zachwycić się pięknym świadectwem? Czy to byłaby pomoc? Moim zdaniem NIE. Wszak to urojenie tak oczywiste że trzeba to jasno p…	http://youtube.com/watch?v=AnD0s5FkIdY&lc=UgyvzsP8vzSeBQ7zcNV4AaABAg.9UqGMqiybll9Uu7J-VfHGq	YouTube		sm_4e635e89ad7d6a8fe1b2455df11a2ea5
2021-11-18 21:46:10	Portale	Artykuł	Radio Lublin	2096	272	CO? GDZIE? KIEDY?	Strona Główna	Neutralny	Nieokreślona		0						0	0	0	0	0	Akademia bezpieczeństwa osób starszych, pomoc sąsiedzka na rzecz mniej sprawnych seniorów oraz coaching, kampania społeczna pod nazwą „Osobom starszym -... Sąd zdecydował o aresztowaniu 31-latka, który znęcał się fizycznie i psychicznie nad swoją matką i siostrą. Policja została wezwana do... Dwie lekkoatletki AZS-u UMCS-u Lublin, medalistki igrzysk olimpijskich w Tokio znalazły się w gronie nomi…	https://radio.lublin.pl/2021/11/nowe-nieoznakowane-radiowozy-w-lubelskiej-policji-zdjecia/	Radio Lublin	4153652823544072788	art_f8d1169115b47d48ff384621c64551ae	https://radio.lublin.pl/wp-content/uploads/2021/11/os_plakat_a3_v3_kobiety2-2021-11-17-152613-350x250.jpg
2021-11-18 21:39:25	Mikroblogi	Wypowiedź	Twitter	98	4		dabc0384	Neutralny	Nieokreślona		0						0	0	0	312	0	@_PlayerPL Magda Gessler też skacze? Oby też tylko młody Hajzer nie dostał padaczki	https://twitter.com/dabc0384/status/1461433886265810953	Twitter		sm_0580e802317e7d207674f1e141ac4dc5
2021-11-18 21:35:42	Mikroblogi	Wypowiedź	Twitter	11	0		Wee_Free_Woman	Neutralny	Nieokreślona		1						0	0	0	36	0	@TomaszGolonko Moi krewni wsiąkli w taką wspólnotę, działającą w ramach KK. Wbito im w głowę, że rodzić trzeba w bólach, a cesarka jest grzechem. Efekt? Dwoje dzieci z padaczką poporodową. I trzecie, wyrzucone z domu, kiedy próbowało otworzyć oczy rodzicom.	https://twitter.com/Wee_Free_Woman/status/1461432951191883782	Twitter		sm_8d88633a990dbd4d2f0be3e3e377115c
2021-11-18 21:21:50	Społeczności	Wypowiedź	Facebook	182	12		Studio Be Beauty	Neutralny	Nieokreślona		3	1	0	0	0	0		1		1308	0	Każda z Pań, która decyduje się na trwały makijaż, chce wyglądać pięknie i atrakcyjnie???? Zdarzają się niestety sytuacje, w których nie tylko nie uzyska się oszałamiającego efektu, ale można zaszkodzić swojemu zdrowiu??. W jakich sytuacjach należy przesunąć zabieg lub całkowicie z niego zrezygnować??? Do najważniejszych przeciwwskazań zaliczamy: ??przyjmowanie antybiotyków, ??Kuracja retinoidami…	https://www.facebook.com/153322364854361_1846123275574253	Facebook		sm_cc7654004d585831db61f0fdc52b0ce1
2021-11-18 21:02:55	Portale	Artykuł	Naszemiasto.pl	157440	19872	Jemioła na drzewach w Chełmie panoszy się od wielu lat. Miasto obecnie prowadzi walkę z tym półpasożytem	Jolanta Masiewicz	Neutralny	Nieokreślona		0						0	0	0	0	0	W ostatnich dniach na osiedlach Dyrekcja Dolna oraz Dyrekcja Górna w Chełmie przeprowadzone zostały zabiegi pielęgnacyjne drzew polegające na usunięciu półpasożyta, jakim jest jemioła. To kolejny etap walki z jemiołą w mieście, która niestety jest wszędzie, nie oszczędza żadnego drzewa. Problem jemioły w Chełmie, narastał od wielu lat, ponieważ dotąd nie podejmowano walki z tym półpasożytem. W ub…	https://krasnystaw.naszemiasto.pl/jemiola-na-drzewach-w-chelmie-panoszy-sie-od-wielu-lat/ar/c1-8553287	Naszemiasto.pl	2006583958322884271	art_d7f11fa7d1711c328fce588fb404ee9c	https://d-art.ppstatic.pl/kadry/k/r/69/d5/6196aec86aaf3_o_original.jpg
2021-11-18 20:57:13	Portale	Artykuł	Radio Lublin	2096	272	Po ataku padaczki wpadł do głębokiego rowu. Życie uratowali mu policjanci		Neutralny	Nieokreślona		0						0	0	0	0	0	Policjanci uratowali mężczyznę, który po ataku padaczki wpadł do głębokiego rowu melioracyjnego. Do zdarzenia doszło w Terespolu. Pełniący służbę sierżant sztabowy Hubert Gawryluk oraz sierżant Robert Mirończuk zauważyli w wysokich trzcinach rowu melioracyjnego mężczyznę. Mundurowi natychmiast wyciągnęli go z wody. Był zmęczony i wychłodzony, a jego stan zdrowia nie pozwolił mu wydostać się na ze…	https://radio.lublin.pl/2021/11/po-ataku-padaczki-wpadl-do-glebokiego-rowu-zycie-uratowali-mu-policjanci/	Radio Lublin	-8952329380512436615	art_71b2fb804561b31dbe14f7dbf99cdc6c	https://radio.lublin.pl/wp-content/uploads/2021/11/policjanci-2021-11-18-205213-750x375.jpg
2021-11-18 20:55:42	Społeczności	Komentarz	Facebook	190	13		Facebook guests	Neutralny	Nieokreślona		1	0	0	0	0	1				0		Lem powiedzial ze dostawal epilepsji czytajc prymitywne wypocin tej psedo autorki. pluje na polske i polakow.	https://www.facebook.com/63563473556_10159272381908557	Facebook		sm_0ba748a156b041e2cc14f921b7dcae83
2021-11-18 20:13:58	Filmy	Komentarz	YouTube	0	0		Arkadiusz Bialy	Neutralny	Mężczyzna		1						0	0	0	0	0	Ryży i reszta POpaprańców dostanie padaczki.	http://youtube.com/watch?v=fPDduTL-7fQ&lc=UgyTVAY1a1EZ6Bkfiy14AaABAg	YouTube		sm_3b7a9a7f1a400baaf45b05f1c3f093b5
2021-11-18 19:51:33	Portale	Artykuł	?	10	1	1,5-roczna Marysia dostała udaru po COVID-19. "Nie było z nią kontaktu, wezwaliśmy pogotowie"	Paulina Banaśkiewicz-Surma	Neutralny	Nieokreślona		0						0	0	0	0	0	Maria Mularczyk ma zaledwie 19 miesięcy, w wyniku ciężkiego zakażenia COVID-19 u dziewczynki doszło do udaru mózgu. Ma niedowład prawej części ciała i cierpi z powodu ataków padaczki. Rodzina walczy o powrót dziewczynki do sprawności. Rehabilitacja i leczenie są kosztowne. Wesprzyj Marysię TUTAJ Zobacz film: "Szczepienia najmłodszych. Kiedy będą możliwe? Prof. Simon odpowiada" 1. Udar mózgu u nie…	https://parenting.pl/na-skutek-zakaznia-covid-19-doznala-udaru-mozgu-marysia-walczy-o-sprawnosc	parenting.pl	2069781667109001948	art_e8bc5dafc6dde306ddcda19e1a5ad5b3	https://i.wpimg.pl/648x0/portal-abczdrowie.wpcdn.pl/imageCache/2021/11/18/257226651-331917848766510-6839185703083483040-n_493f.-x0y50xx711yy439.jpg
2021-11-18 19:34:17	Mikroblogi	Wypowiedź	Twitter	143	7		Gosia50907972	Neutralny	Nieokreślona		1						0	0	0	454	0	@gr_rybak Pies jest super alternatywą dla samotnych ludzi, a wiesz, że pies potrafi wyczuć nowotwory, zbliżający się atak serca czy epilepsji? Poza tym właściciele psów więcej spacerują, mają zdrowszą psychikę. Nie wracam do pustego domu i zawsze ktoś na mnie czeka i się cieszy	https://twitter.com/Gosia50907972/status/1461402396924469256	Twitter		sm_58e5af652925cd0fb514151a4cac439e
2021-11-18 19:15:10	Filmy	Komentarz	YouTube	0	0		neikloT TK	Neutralny	Nieokreślona		1						0	0	0	0	0	Ale q.. padaczka prawie Discop	http://youtube.com/watch?v=ysb3hcQPc3s&lc=UgxtwcXm5Wa4Afnfryp4AaABAg	YouTube		sm_f1b1e0ed7697c7e5084a9680893e0ca7
2021-11-18 19:06:35	Społeczności	Komentarz	Facebook	53	3		Facebook guests	Neutralny	Nieokreślona		0	1	0	0	0	0				0		‼️Potrzebna pilna pomoc. Zuzia choruje na zespół Smith Magenis. Jest to choroba, na którą nie ma leku. Każdy dzień przynosi wątpliwości, czy Zuzia będzie mogła oddychać spokojnie w nocy, czy ten dzień będzie bez kolejnego napadu padaczki. Przeciw temu działają leki, które są bardzo kosztowne. Prosimy o udostępnienie zbiórki lub wpłatę symbolicznej kwoty. Dla nas i Zuzi znaczy to bardzo wiele. Dzi…	https://www.facebook.com/106325766657_10158657513681658	Facebook		sm_406208ec2efeab6811193bcd2bb5ef97
2021-11-18 19:05:19	Filmy	Komentarz	YouTube	0	0		Sylwia Gul	Neutralny	Kobieta		0						0	0	0	0	0	Epilepcji można dostać	http://youtube.com/watch?v=XoHhBWdAtMc&lc=UgxQGo6AXEHXhXv9ck14AaABAg	YouTube		sm_7d7df7a2d4eadc1803324439711eabb1
2021-11-18 18:30:37	Społeczności	Komentarz	Facebook	0	0		Facebook guests	Neutralny	Nieokreślona		0	0	0	0	0	0				0		Kochani 2 dzieci pochowałem ??które są już Aniołkami w niebie??tak naprawdę to nikt nie wie co ja przechodzę i przechodziłem ??kto stracił dzieci ten Wie jaki to ból i nigdy nie przestanie boleć ??Wiki Moja Jedyna Córeczka która została na tym świecie, Moja Miłość dla Niej zrobię Wszystko jak każdy tata i mama dla swojego dziecka nawet to, że się poniżam i proszę o Pomoc dla Niej na prywatną reha…	https://www.facebook.com/266358044374_10159783171889375	Facebook		sm_d61e5a8c648bc50b7dae9cbddff89cfa
2021-11-18 18:29:32	Społeczności	Komentarz	Facebook	31	2		Facebook guests	Neutralny	Nieokreślona		1	0	0	0	0	0				0		Kochani 2 dzieci pochowałem ??które są już Aniołkami w niebie??tak naprawdę to nikt nie wie co ja przechodzę i przechodziłem ??kto stracił dzieci ten Wie jaki to ból i nigdy nie przestanie boleć ??Wiki Moja Jedyna Córeczka która została na tym świecie, Moja Miłość dla Niej zrobię Wszystko jak każdy tata i mama dla swojego dziecka nawet to, że się poniżam i proszę o Pomoc dla Niej na prywatną reha…	https://www.facebook.com/63563473556_10159271732628557	Facebook		sm_94485f1cbb6085024a42a1b350d2706c
2021-11-18 18:26:07	Społeczności	Komentarz	Facebook	0	0		Facebook guests	Neutralny	Nieokreślona		0	0	0	0	0	0				0		Kochani 2 dzieci pochowałem ??które są już Aniołkami w niebie??tak naprawdę to nikt nie wie co ja przechodzę i przechodziłem ??kto stracił dzieci ten Wie jaki to ból i nigdy nie przestanie boleć ??Wiki Moja Jedyna Córeczka która została na tym świecie, Moja Miłość dla Niej zrobię Wszystko jak każdy tata i mama dla swojego dziecka nawet to, że się poniżam i proszę o Pomoc dla Niej na prywatną reha…	https://www.facebook.com/63563473556_10159271828828557	Facebook		sm_cc5063937d4eafb81d0b2813bb9a11f0
2021-11-18 18:21:52	Społeczności	Komentarz	Facebook	0	0		Facebook guests	Neutralny	Nieokreślona		0	0	0	0	0	0				0		Kochani 2 dzieci pochowałem ??które są już Aniołkami w niebie??tak naprawdę to nikt nie wie co ja przechodzę i przechodziłem ??kto stracił dzieci ten Wie jaki to ból i nigdy nie przestanie boleć ??Wiki Moja Jedyna Córeczka która została na tym świecie, Moja Miłość dla Niej zrobię Wszystko jak każdy tata i mama dla swojego dziecka nawet to, że się poniżam i proszę o Pomoc dla Niej na prywatną reha…	https://www.facebook.com/266358044374_10159783545839375	Facebook		sm_42395d12472c87031025d6e4552a1b79
2021-11-18 18:21:22	Mikroblogi	Wypowiedź	Twitter	2090	104		MartinMpungah	Neutralny	Nieokreślona		0						0	1	0	6614	0	RT @IBESocialMedia: Raport IBE „Epilepsja i badanie ciąży” jest już dostępny w języku polskim: https://t.co/Ti7P0XqeOc https://t.co/qYfbhY7…	https://twitter.com/MartinMpungah/status/1461384045267496964	Twitter		sm_b6e84c948055dade0a152c7a90e7f2ab
2021-11-18 18:20:36	Społeczności	Komentarz	Facebook	0	0		Facebook guests	Neutralny	Nieokreślona		0	0	0	0	0	0				0		Kochani 2 dzieci pochowałem ??które są już Aniołkami w niebie??tak naprawdę to nikt nie wie co ja przechodzę i przechodziłem ??kto stracił dzieci ten Wie jaki to ból i nigdy nie przestanie boleć ??Wiki Moja Jedyna Córeczka która została na tym świecie, Moja Miłość dla Niej zrobię Wszystko jak każdy tata i mama dla swojego dziecka nawet to, że się poniżam i proszę o Pomoc dla Niej na prywatną reha…	https://www.facebook.com/63563473556_10159271837628557	Facebook		sm_848dad47c3e5ff99a7e40c7f60911850
2021-11-18 18:19:03	Mikroblogi	Wypowiedź	Twitter	790	39		IBESocialMedia	Neutralny	Nieokreślona		1						0	1	0	2502	0	Raport IBE „Epilepsja i badanie ciąży” jest już dostępny w języku polskim: https://t.co/Ti7P0XqeOc https://t.co/qYfbhY7a4W	https://twitter.com/IBESocialMedia/status/1461383463571963909	Twitter		sm_2c1ef36f1b8e675e045767f529507875	http://pbs.twimg.com/media/FEfgg90WYAYPrrA.jpg
2021-11-18 16:09:27	Filmy	Komentarz	YouTube	0	0		Leszek Kubiak	Neutralny	Mężczyzna		0						0	0	0	0	0	Jestem za! Od razu kupiłbym flintę. Ale co z osobami niepoczytalnymi? W USA ponoć można odebrać takim osobo prawo do posiadania broni. Nawet prawa jazdy odmawia się osobom, które stanowiłyby zagrożenie. Np. Osoby chore na padaczkę.	http://youtube.com/watch?v=5Wx7IDkQSDw&lc=UgwBUSOOf6X1Mw5YHrJ4AaABAg	YouTube		sm_3878785d1f496474f3d065a8df0dec7e
2021-11-18 16:04:22	Portale	Artykuł	Polsat.pl	7925	1030	„Państwo w Państwie” - odcinek 419, na żywo 21 listopada		Neutralny	Nieokreślona		0						0	0	0	0	0	Żona dwa dni szukała męża po ataku padaczki i urazie głowy. Został zwolniony ze szpitala, policja przewoziła go z miejsca w miejsce, aż w końcu doszło do tragedii. Dlaczego dopuszczono do tak wielu zaniedbań? Czy ktoś poniesie za nie odpowiedzialność? Czy powstaną właściwie procedury na przyszłość, aby takie wypadki się nie powtarzały? Prowadzący Przemysław Talkowski z zespołem i ekspertami zapra…	https://www.polsat.pl/news/2021-11-18/panstwo-w-panstwie-odcinek-419-na-zywo-21-listopada/	Polsat.pl	4963123251751291131	art_28edc926a090d4feb112473b48a93cb4
2021-11-18 16:02:47	Portale	Artykuł	Bezpieczna Podróż	1151	149	Wypadek Krzysztofa Krawczyka	Anna Dydymska	Neutralny	Nieokreślona		0						0	0	0	0	0	Śmierć Krzysztofa Krawczyka kilka miesięcy temu była szokiem dla wielu jego fanów. Wykonawca takich hitów jak „Parostatek” czy „Bo jesteś Ty” zmarł nagle, kilka dni po opuszczeniu szpitala. Co jakiś czas media przypominają jednak tragiczny wypadek spowodowany przez słynnego wokalistę, do którego doszło w 1988 roku. Krzysztof Krawczyk pod koniec lat 70. wyemigrował do Stanów Zjednoczonych. Po kilk…	https://bezpiecznapodroz.org/2021/11/18/wypadek-krzysztofa-krawczyka/	Bezpieczna Podróż	901055532985553517	art_b3767306d6992300e6da7247fed45df8	https://bezpiecznapodroz.org/wp-content/uploads/2021/11/xKrzysztof_Krawczyk11.jpg.pagespeed.ic.Q1QZUDaNN4.webp
2021-11-18 15:20:46	Filmy	Komentarz	YouTube	0	0		Happy Papi	Neutralny	Nieokreślona		43						0	0	0	0	0	Klip trochę padaczka, jest bo jest. Kawałek topka z płyty, moim zdaniem zasługiwał na coś lepszego :)	http://youtube.com/watch?v=GHE2KTp4odw&lc=Ugw0YMmA6PfNi_ljfE94AaABAg	YouTube		sm_6b79d2c58ae2b96b06d01bd79a0ab64b
2021-11-18 15:10:04	Mikroblogi	Wypowiedź	Twitter	14	0		JuicyFati	Neutralny	Nieokreślona		1						0	0	0	47	0	@twojastarra112 0 1 2 3 4 5 6 7 8 9 10 11 robimy louuuuuuuuda, a potem Star Wars maraton aż dostaniemy ataku epilepsji	https://twitter.com/JuicyFati/status/1461335903583019009	Twitter		sm_417d061c769f77331e569429faaddd90
2021-11-18 15:01:22	Społeczności	Wypowiedź	Facebook	1780	124		Michał Kołodziejczak	Neutralny	Mężczyzna		54	2	0	0	0	0		0		711	2	U nas wyniki ogólnie ok co nie wskazuje na nową infekcje... Rotawirus ujemny... ???? Ale moje przeczucie było najlepsze wymioty są prawdopodobnie padaczkowe bo poziomy leków są niskie. ?????? Czekają na konsultacje z neurologiem nasza doktor neurolog wypowiedziała się i czekają czy ci tutaj potwierdza jej wersję i zwiększa leki. ???? Póki co bez wymiotów, Michaś wciąż śpi jest bardzo słaby... ???…	https://www.facebook.com/790734974270306_6806812039329206	Facebook		sm_d835db70b2a45681c30d8e34c800269a
2021-11-18 15:00:01	Społeczności	Wypowiedź	Facebook	2540	177		Fundacja Rycerze i Księżniczki	Neutralny	Nieokreślona		36	2	0	0	2	0		16		81663	0	Wesprzyj Krzysia: (PayU,PayPal,MasterCard) ➡ www.rik.pl/krzys Wczoraj WCZEŚNIAKI miały Swoje Święto ❤️ U Krzysia niestety nie czas na świętowanie ;( dopadło go choróbsko ;( Walczy z katarem ale i gorączka też się pojawiła ;( Więc czas na chwilę odpoczynku od obowiązków... Trzymajcie kciuki ?? żeby mały Wojownik jak najszybciej wyzdrowiał ❤️ Ciężka zamartwica, operacja serca, rehabilitacja, padacz…	https://www.facebook.com/603874313055062_4228346217274502	Facebook		sm_1ba42a94a57a1fb79b48821e45630765
2021-11-18 14:22:07	Społeczności	Wypowiedź	Facebook	5901	413		OTOZ Animals - Schronisko "Ciapkowo" w Gdyni	Neutralny	Nieokreślona		71	82	0	1	0	0		38		56772	6	Kolejna wspaniała wiadomość! Firma SativaLife w odpowiedzi na nasz apel o olejek CBD dla naszych chorujących na padaczkę podopiecznych - Tofika i Paxa, przesłali aż 10 buteleczek olejku! To dla nas ogromne wsparcie! Teraz nasze psiaki mają solidny zapas olejków dzięki Waszej pomocy. Dziękujemy! <3 #pomoznampomagac #ciapkowo #gdynia	https://www.facebook.com/112352228829602_4766181626779949	Facebook		sm_d1c3444b9609c3ee0d9fcc01b6cfe928
2021-11-18 14:12:04	Portale	Artykuł	WTK	589	76	Pracowity weekend śmigłowca w Tatrach podczas akcji ratunkowych TOPR		Neutralny	Nieokreślona		0						0	0	0	0	0	To był długi i bardzo pracowity dla ratowników TOPR weekend. Zalodzone szlaki, zalegające mgły i wcześnie zapadający zmrok powodowały, że doszło do wielu poślizgnięć, upadków, pobłądzeń, kontuzji i zachorowań. Część ratowanych turystów nie była mentalnie i sprzętowo przygotowana do bezpiecznego wędrowania w takich warunkach. Kłania się im właściwe planowanie wycieczek dobieranie celów do panujący…	https://dlapilota.pl/wiadomosci/polska/pracowity-weekend-smiglowca-w-tatrach-podczas-akcji-ratunkowych-topr	WTK	5413199348776745453	art_c0dad63604fcc6d3ce588949eddec452	//dlapilota.pl/image/view/137499/_original
2021-11-18 13:59:53	Portale	Artykuł	?	912	118	Policjanci pomogli mężczyźnie, który dostał ataku padaczki		Neutralny	Nieokreślona		0						0	0	0	0	0	TERESPOL Gdyby nie błyskawiczna interwencja mundurowych z terespolskiego komisariatu mogłoby dojść do tragedii. Wczoraj policjanci wydobyli z głębokiego rowu melioracyjnego mężczyznę, który znalazł się tam po ataku padaczki. Znajdował się kilkanaście metrów od ulicy w gęstych zaroślach i nie był w stanie wydostać się na zewnątrz. Był wychłodzony i zmęczony. Policjanci udzielili mu pierwszej pomoc…	https://podlasianin.com.pl/policjanci-pomogli-mezczyznie-ktory-dostal-ataku-padaczki/	podlasianin.com.pl	-3722393222520115659	art_f04a6bcc408c3225ad3b191736ff8782	https://podlasianin.com.pl/wp-content/uploads/2021/11/uratowali-mężczyznę-768x576.jpg
2021-11-18 13:43:02	Portale	Artykuł	PoradnikZdrowie.pl	10	1	Miał napady padaczki, a lekarze rozkładali ręce. Dopiero skany mózgu ujawniły prawdę		Neutralny	Nieokreślona		0						0	0	0	0	0	38-letni zdrowy mężczyzna doznał niespodziewanego ataku drgawek w wyniku czego trafił na oddział Massachusetts General Hospital. Przyczyną problemu okazał się pasożytniczy tasiemiec, który spowodował zmiany w jego mózgu.	http://www.poradnikzdrowie.pl/aktualnosci/mial-napady-padaczki-a-lekarze-rozkladali-rece-dopiero-skany-mozgu-ujawnily-prawde-aa-sK3j-RqHx-Ksm7.html	PoradnikZdrowie.pl	-3162216497309240828	art_cc20b39bb3509565146c530a5d1b3b08	http://cdn.galleries.smcloud.net/t/galleries/gf-GgUq-S59X-p3Uy_mial-napady-padaczki-a-lekarze-rozkladali-rece-dopiero-skany-mozgu-ujawnily-prawde-664x442-nocrop.jpg
2021-11-18 13:35:02	Portale	Artykuł	Naszemiasto.pl	157440	19872	Biała Podlaska. Policjanci uratowali życie 41-latkowi. Po ataku padaczki wpadł do rowu	Adrianna Romanek	Neutralny	Nieokreślona		0						0	0	0	0	0	Gdyby nie błyskawiczna interwencja mundurowych, to mogłoby dojść do tragedii. Policjanci wydobyli z głębokiego rowu melioracyjnego mężczyznę, który znalazł się tam po ataku padaczki. Do zdarzenia doszło w środę w Terespolu. Sierżant sztabowy Hubert Gawryluk oraz sierżant Robert Mirończuk byli na patrolu. W wysokich trzcinach rowu melioracyjnego zauważyli mężczyznę. Znajdował się kilkanaście metró…	https://bialapodlaska.naszemiasto.pl/biala-podlaska-policjanci-uratowali-zycie-41-latkowi-po/ar/c1-8552537	Naszemiasto.pl	-5835875978551131390	art_c60d2adaef501da5fa51f02ec59e4cc3	https://d-art.ppstatic.pl/kadry/k/r/f8/ae/6196440255aa2_o_original.jpg
2021-11-18 13:21:36	Portale	Artykuł	Kurier Lubelski	15252	1982	Biała Podlaska. Policjanci uratowali życie 41-latkowi. Po ataku padaczki wpadł do rowu	Adrianna Romanek	Neutralny	Nieokreślona		0						0	0	0	0	0	Gdyby nie błyskawiczna interwencja mundurowych, to mogłoby dojść do tragedii. Policjanci wydobyli z głębokiego rowu melioracyjnego mężczyznę, który znalazł się tam po ataku padaczki. Do zdarzenia doszło w środę w Terespolu. Sierżant sztabowy Hubert Gawryluk oraz sierżant Robert Mirończuk byli na patrolu. W wysokich trzcinach rowu melioracyjnego zauważyli mężczyznę. Znajdował się kilkanaście metró…	https://kurierlubelski.pl/biala-podlaska-policjanci-uratowali-zycie-41latkowi-po-ataku-padaczki-wpadl-do-rowu/ar/c1-15909073	Kurier Lubelski	-5835875978551131390	art_5fc5dc09d94750e62d3b919ac2c58812	https://d-art.ppstatic.pl/kadry/k/r/1/f7/57/6196431764937_o_original.jpg
2021-11-18 13:19:04	Społeczności	Wypowiedź	Facebook	941	65		Spotted: Olsztyn	Neutralny	Nieokreślona		3	0	0	0	1	0		0		93212	16	Witam. Potrzebuje dobrego neurologa w Olsztynie w celu stwierdzenia stwardnienia rozsianego oraz prawdopodobnie padaczki. Dziękuję za wszelkie rady.	https://www.facebook.com/330296873742015_4252854478152882	Facebook		sm_243831a48816b31dbb4c061779983810
2021-11-18 13:03:58	Portale	Artykuł	Radio Biper - Strona główna	230	29	Terespol: Terespolscy policjanci uratowali mężczyznę przed wychłodzeniem		Neutralny	Nieokreślona		0						0	0	0	0	0	Gdyby nie błyskawiczna interwencja mundurowych z terespolskiego komisariatu mogłoby dojść do tragedii. Wczoraj policjanci wydobyli z głębokiego rowu melioracyjnego mężczyznę, który znalazł się tam po ataku padaczki. Znajdował się kilkanaście metrów od ulicy w gęstych zaroślach i nie był w stanie wydostać się na zewnątrz. Był wychłodzony i zmęczony. Policjanci udzielili mu pierwszej pomocy i przek…	https://www.radiobiper.info/2021/11/18/terespol-terespolscy-policjanci-uratowali-mezczyzne-przed-wychlodzeniem/	Radio Biper - Strona główna	-8485771850636898710	art_007932fc1ca12da2153c9a94bb4bdf3b	https://www.radiobiper.info/wp-content/uploads/2021/11/21_11policjabb_terespoluratowali-mezczyzne.jpg
[truncated: 37,668 more rows]
